# Supplementary material for: Schistosoma haematobium effects on Plasmodium falciparum infection modified by soil-transmitted helminths in school-age children living in rural areas of Gabon
Source: PLoS Negl Trop Dis. 2018 Aug 6;12(8):e0006663. doi: 10.1371/journal.pntd.0006663 (PMC6095623; doi:10.1371/journal.pntd.0006663)
Supplement: S1 Dataset — (XLSX) [file pntd.0006663.s002.xlsx]

## Sheet: Codebook
Sheet	code	modality	description
Baseline sheet
	id	alpha-numeric number	participant study identification number
	date	date	date of screening
	temperature	number
	fever	number
	tbs_done	yes/no	thick blood smear
	tbs_qual_result	positive/negative	thick blood smear result
	parasitemia	number	thick blood smear parasitemia
	urine_sample	yes/no	urine collected for urine filtration analysis?
	urine_qual_result	positive/negative	qualitative result of urine filtration analysis
	urine_eggs_count	number	s. haematobium eggs count
	co-infection	yes/no	plasmodium infection and schistosomiasis co-infection
	stools_sample	yes/no	sample collected for analysis?
	stools_qual_status	positive/negative	qualitative result of stools analysis
	tri_ank_co-infection	yes/no	trichirus and ankylostome co-infection
	ascaris_qual_result	positive/negative	ascaris qualitative result
	ascaris_eggs_count	number	ascaris eggs count
	trichirus_qual_result	positive/negative	trichirus qualitative result
	trichirus_eggs_count	number	trichirus eggs count
	ankylostome_qual_result	positive/negative	ankylostome qualitative result
	ankylostome_eggs_count	number	ankylostome eggs count
	blood_sample	yes/no	blood sample collected for analysis?
	hb	number	hemoglobin rate
	screening_id	alpha-numeric number	screening identification number
	age	number
	sex	male/female
	location	BM/PK	bindo and makouké villages/pk-zilé area
	schisto_group	SchistoNeg/SchistoPos	no schistosomiasis/with schistosomiasis
	follow-up_phase	yes/no	Is the participant includ for longitudinal phase?
FollowUp_phase Sheet
	id	alpha-numeric number	participant study identification number
	date	date
	malaria_case	yes	is this malaria case?
	Temperature	number
	tdr	positive/negative	thick blood smear
	fever	yes
	tbs_done	yes/no	is thick blood smear performed?
	tbs_qual_result	positive	thick blood smear qualitative result
	parasitemia		thick blood smear quantitative result
	age	number
	sex	male/female
	location	BM/PK	bindo and makouké villages/pk-zilé area
	schisto_group	SchistoNeg/SchistoPos	no schistosomiasis/with schistosomiasis
	first_malaria_case	yes/no	to discriminate participant with one or multiple malaria cases
TimeOfExposure Sheet
	study_id	alpha-numeric number	participant study identification number
	screening_id	alpha-numeric number	participant screening identification number
	age	number
	Sex	male/female
	location	BM/PK	bindo and makouké villages/pk-zilé area
	start_date_exposure	date	start date of the follow-up
	end_date_exposure	date	end date of the follow-up
	total_day_exposure	number	total number of days of exposure
	schisto_group	SchistoNeg/SchistoPos	no schistosomiasis/with schistosomiasis
	rank_fu_time	1,2,3	first, second or third follow-up time

## Sheet: Baseline
id	date	temperature	fever	tbs_done	tbs_result	parasitemia	urine_sample	urine_qual_result	urine_eggs_count	co-infection	stools_sample	stools_qual_status	tri_ank_co-infection	ascaris_qual_result	ascaris_eggs_count	trichirus_qual_result	trichirus_eggs-count	ankylostome_qual_result	ankylostome_eggs_count	blood_sample	hb	screening_id	age	sex	location	schisto_group	follow-up_phase
SF001	2012-05-15	NA	no	yes	negative	NA	yes	negative	NA	no	yes	negative	no	negative	NA	negative	NA	negative	NA	yes	10.2	S009	6	male	BM	SchistoNeg	yes
SF002	2012-05-16	37.1	no	yes	negative	NA	yes	negative	NA	no	yes	negative	no	negative	NA	negative	NA	negative	NA	yes	10.6	S013	10	male	BM	SchistoNeg	yes
SF003	2012-05-20	37.5	no	yes	negative	NA	yes	negative	NA	no	yes	negative	no	negative	NA	negative	NA	negative	NA	yes	11.7	S015	12	male	BM	SchistoNeg	yes
SF004	2012-05-23	36.3	no	yes	negative	NA	yes	negative	NA	no	yes	negative	no	negative	NA	negative	NA	negative	NA	yes	9.3	S020	8	male	BM	SchistoNeg	yes
SF005	2012-05-21	37.1	no	yes	negative	NA	yes	negative	NA	no	yes	negative	no	negative	NA	negative	NA	negative	NA	yes	NA	S021	6	male	BM	SchistoNeg	yes
SF006	2012-05-20	37.5	no	yes	negative	NA	yes	negative	NA	no	yes	negative	no	negative	NA	negative	NA	negative	NA	yes	10.5	S029	8	female	BM	SchistoNeg	yes
SF007	2012-05-21	37.1	no	yes	negative	NA	yes	negative	NA	no	yes	negative	no	negative	NA	negative	NA	negative	NA	yes	12.7	S038	12	female	BM	SchistoNeg	yes
SF008	2012-05-14	37.7	no	yes	negative	NA	yes	negative	NA	no	yes	negative	no	negative	NA	negative	NA	negative	NA	yes	11	S050	8	male	BM	SchistoNeg	yes
SF009	2012-05-21	35.7	no	yes	negative	NA	yes	negative	NA	no	yes	negative	no	negative	NA	negative	NA	negative	NA	yes	11.5	S096	12	female	BM	SchistoPos	yes
SF010	2012-05-19	37.1	no	yes	negative	NA	yes	negative	NA	no	yes	negative	no	negative	NA	negative	NA	negative	NA	yes	10.5	S123	10	female	BM	SchistoNeg	yes
SF011	2012-05-25	37.5	no	yes	negative	NA	yes	negative	NA	no	yes	negative	no	negative	NA	negative	NA	negative	NA	yes	10.1	S125	7	male	BM	SchistoNeg	yes
SF012	2012-05-25	37.5	no	yes	negative	NA	yes	negative	NA	no	yes	negative	no	negative	NA	negative	NA	negative	NA	yes	11.9	S128	11	male	BM	SchistoNeg	yes
SF013	2012-05-25	38.2	yes	yes	negative	NA	yes	negative	NA	no	yes	negative	no	negative	NA	negative	NA	negative	NA	yes	10	S129	6	female	BM	SchistoNeg	yes
SF014	2012-05-29	37.4	no	yes	negative	NA	yes	negative	NA	no	yes	negative	no	negative	NA	negative	NA	negative	NA	yes	11.2	S136	7	female	BM	SchistoNeg	yes
SF015	2012-05-25	37.9	no	yes	negative	NA	yes	negative	NA	no	yes	negative	no	negative	NA	negative	NA	negative	NA	yes	11.8	S139	12	female	BM	SchistoNeg	yes
SF016	2012-05-12	37.1	no	yes	negative	NA	yes	negative	NA	no	yes	negative	no	negative	NA	negative	NA	negative	NA	yes	10.3	S160	14	female	BM	SchistoNeg	yes
SF017	2012-05-12	NA	no	yes	negative	NA	yes	negative	NA	no	yes	negative	no	negative	NA	negative	NA	negative	NA	yes	11.1	S161	8	male	BM	SchistoNeg	yes
SF018	2012-05-29	37.1	no	yes	negative	NA	yes	negative	NA	no	yes	negative	no	negative	NA	negative	NA	negative	NA	yes	12.7	S171	9	female	BM	SchistoNeg	yes
SF019	2012-05-12	37.6	no	yes	negative	NA	yes	negative	NA	no	yes	negative	no	negative	NA	negative	NA	negative	NA	yes	10.6	S176	8	male	BM	SchistoNeg	yes
SF020	2012-05-25	NA	no	yes	negative	NA	yes	negative	NA	no	yes	negative	no	negative	NA	negative	NA	negative	NA	yes	11.3	S201	10	male	BM	SchistoNeg	yes
SF021	2012-05-25	NA	no	yes	negative	NA	yes	negative	NA	no	yes	negative	no	negative	NA	negative	NA	negative	NA	yes	11.5	S204	9	male	BM	SchistoNeg	yes
SF022	2012-07-03	36.8	no	yes	negative	NA	yes	negative	NA	no	yes	negative	no	negative	NA	negative	NA	negative	NA	yes	11.1	S211	11	female	BM	SchistoNeg	yes
SF023	2012-05-19	37.8	no	yes	negative	NA	yes	negative	NA	no	yes	negative	no	negative	NA	negative	NA	negative	NA	yes	10.1	S221	11	male	BM	SchistoNeg	yes
SF024	2012-05-19	37.6	no	yes	negative	NA	yes	negative	NA	no	yes	negative	no	negative	NA	negative	NA	negative	NA	yes	11.1	S222	9	female	BM	SchistoPos	yes
SF025	2012-05-19	37.1	no	yes	negative	NA	yes	negative	NA	no	yes	negative	no	negative	NA	negative	NA	negative	NA	yes	13.9	S223	13	male	BM	SchistoNeg	yes
SF026	2012-05-19	37.4	no	yes	negative	NA	yes	negative	NA	no	yes	negative	no	negative	NA	negative	NA	negative	NA	yes	11	S224	16	female	BM	SchistoNeg	yes
SF027	2012-05-19	36.5	no	yes	negative	NA	yes	negative	NA	no	yes	negative	no	negative	NA	negative	NA	negative	NA	yes	11.9	S225	14	male	BM	SchistoNeg	yes
SF028	2012-05-19	37.5	no	yes	negative	NA	yes	negative	NA	no	yes	negative	no	negative	NA	negative	NA	negative	NA	yes	11.1	S226	7	female	BM	SchistoNeg	yes
SF029	2012-05-19	37.5	no	yes	negative	NA	yes	negative	NA	no	yes	negative	no	negative	NA	negative	NA	negative	NA	yes	10.7	S227	12	female	BM	SchistoNeg	yes
SF030	2012-05-19	37.3	no	yes	negative	NA	yes	negative	NA	no	yes	negative	no	negative	NA	negative	NA	negative	NA	yes	11.5	S229	9	female	BM	SchistoNeg	yes
SF031	2012-05-19	38.8	yes	yes	negative	NA	yes	negative	NA	no	yes	negative	no	negative	NA	negative	NA	negative	NA	yes	9.5	S231	8	female	BM	SchistoNeg	yes
SF032	2012-05-19	36.8	no	yes	negative	NA	yes	negative	NA	no	yes	negative	no	negative	NA	negative	NA	negative	NA	yes	12.4	S223	10	male	BM	SchistoNeg	yes
SF033	2012-05-19	37.4	no	yes	negative	NA	yes	negative	NA	no	yes	negative	no	negative	NA	negative	NA	negative	NA	yes	11	S234	11	male	BM	SchistoNeg	yes
SF034	2012-05-19	37.1	no	yes	negative	NA	yes	negative	NA	no	yes	negative	no	negative	NA	negative	NA	negative	NA	yes	10.2	S236	11	male	BM	SchistoNeg	yes
SF035	2012-05-19	37.3	no	yes	negative	NA	yes	negative	NA	no	yes	negative	no	negative	NA	negative	NA	negative	NA	yes	11.5	S237	9	female	BM	SchistoNeg	yes
SF036	2012-05-19	36.8	no	yes	negative	NA	yes	negative	NA	no	yes	negative	no	negative	NA	negative	NA	negative	NA	yes	12	S238	10	female	BM	SchistoNeg	yes
SF037	2012-05-19	37.2	no	yes	negative	NA	yes	negative	NA	no	yes	negative	no	negative	NA	negative	NA	negative	NA	yes	11.3	S239	7	male	BM	SchistoNeg	yes
SF038	2012-05-19	NA	no	yes	negative	NA	yes	negative	NA	no	yes	negative	no	negative	NA	negative	NA	negative	NA	yes	12.5	S242	11	female	BM	SchistoNeg	yes
SF039	2012-05-19	37.5	no	yes	negative	NA	yes	negative	NA	no	yes	negative	no	negative	NA	negative	NA	negative	NA	yes	11.9	S243	13	male	BM	SchistoNeg	yes
SF040	2012-05-29	37.3	no	yes	negative	NA	yes	negative	NA	no	yes	positive	no	positive	4	negative	NA	negative	NA	yes	10.4	S244	6	female	BM	SchistoNeg	yes
SF041	2012-05-25	37.3	no	yes	negative	NA	yes	negative	NA	no	yes	negative	no	negative	NA	negative	NA	negative	NA	yes	9.3	S248	6	female	BM	SchistoNeg	yes
SF042	2012-05-25	37.2	no	yes	positive	66	yes	negative	NA	no	yes	negative	no	negative	NA	negative	NA	negative	NA	yes	12	S250	13	female	BM	SchistoNeg	yes
SF043	2012-05-25	37	no	yes	negative	NA	yes	negative	NA	no	yes	negative	no	negative	NA	negative	NA	negative	NA	yes	10.5	S252	13	male	BM	SchistoNeg	yes
SF044	2012-05-19	37	no	yes	negative	NA	yes	negative	NA	no	yes	negative	no	negative	NA	negative	NA	negative	NA	yes	10	S253	11	male	BM	SchistoNeg	yes
SF045	2012-05-25	37.5	no	yes	negative	NA	yes	negative	NA	no	yes	negative	no	negative	NA	negative	NA	negative	NA	yes	12.1	S260	11	female	BM	SchistoPos	yes
SF046	2012-05-25	NA	no	yes	negative	NA	yes	negative	NA	no	yes	negative	no	negative	NA	negative	NA	negative	NA	yes	11.7	S262	8	male	BM	SchistoNeg	yes
SF047	2012-05-18	NA	no	yes	negative	NA	yes	negative	NA	no	yes	negative	no	negative	NA	negative	NA	negative	NA	yes	10	S302	7	female	BM	SchistoNeg	yes
SF048	2012-05-25	NA	no	yes	negative	NA	yes	negative	NA	no	yes	negative	no	negative	NA	negative	NA	negative	NA	yes	11.5	S315	12	female	BM	SchistoNeg	yes
SF049	2012-05-12	NA	no	yes	negative	NA	yes	negative	NA	no	yes	negative	no	negative	NA	negative	NA	negative	NA	yes	12.3	S316	9	male	BM	SchistoNeg	yes
SF050	2012-05-12	NA	no	yes	negative	NA	yes	negative	NA	no	yes	negative	no	negative	NA	negative	NA	negative	NA	yes	12.3	S317	10	male	BM	SchistoNeg	yes
SF051	2012-06-12	NA	no	yes	negative	NA	yes	negative	NA	no	yes	negative	no	negative	NA	negative	NA	negative	NA	no	NA	S318	7	male	BM	SchistoNeg	yes
SF052	2012-06-12	NA	no	yes	negative	NA	yes	negative	NA	no	yes	negative	no	negative	NA	negative	NA	negative	NA	no	NA	S319	13	female	BM	SchistoNeg	yes
SF053	2012-06-12	NA	no	yes	negative	NA	yes	negative	NA	no	yes	negative	no	negative	NA	negative	NA	negative	NA	yes	14.1	S320	14	male	BM	SchistoNeg	yes
SF054	2012-07-05	36.6	no	yes	negative	NA	yes	negative	NA	no	yes	negative	no	negative	NA	negative	NA	negative	NA	yes	11.2	S321	11	female	BM	SchistoNeg	yes
SF055	2012-05-14	37.3	no	yes	negative	NA	yes	negative	NA	no	yes	negative	no	negative	NA	negative	NA	negative	NA	yes	11.3	S334	10	female	BM	SchistoPos	yes
SF056	2012-05-14	37.3	no	yes	negative	NA	yes	negative	NA	no	yes	negative	no	negative	NA	negative	NA	negative	NA	yes	11	S336	12	male	BM	SchistoNeg	yes
SF057	2012-05-14	37.1	no	yes	negative	NA	yes	negative	NA	no	yes	negative	no	negative	NA	negative	NA	negative	NA	yes	12.2	S371	12	female	BM	SchistoNeg	yes
SF058	2012-05-14	37.1	no	yes	negative	NA	yes	negative	NA	no	yes	negative	no	negative	NA	negative	NA	negative	NA	yes	11.1	S374	16	female	BM	SchistoNeg	yes
SF059	2012-05-18	NA	no	yes	negative	NA	yes	negative	NA	no	yes	negative	no	negative	NA	negative	NA	negative	NA	yes	13.1	S397	9	female	BM	SchistoNeg	yes
SF060	2012-05-20	37	no	yes	negative	NA	yes	negative	NA	no	yes	negative	no	negative	NA	negative	NA	negative	NA	yes	9.9	S413	10	female	BM	SchistoNeg	yes
SF061	2012-05-19	36	no	yes	negative	NA	yes	negative	NA	no	yes	negative	no	negative	NA	negative	NA	negative	NA	yes	10.5	S417	6	female	BM	SchistoNeg	yes
SF062	2012-05-19	NA	no	yes	negative	NA	yes	negative	NA	no	yes	negative	no	negative	NA	negative	NA	negative	NA	NA	NA	S418	6	female	BM	SchistoNeg	yes
SF063	2012-05-19	NA	no	yes	negative	NA	yes	negative	NA	no	yes	negative	no	negative	NA	negative	NA	negative	NA	NA	NA	S240	11	female	BM	SchistoNeg	yes
SF064	2012-05-19	NA	no	yes	negative	NA	yes	negative	NA	no	yes	negative	no	negative	NA	negative	NA	negative	NA	yes	11.2	S422	14	female	BM	SchistoNeg	yes
SF065	2012-05-19	37.4	no	yes	negative	NA	yes	negative	NA	no	yes	negative	no	negative	NA	negative	NA	negative	NA	yes	11.2	S423	11	male	BM	SchistoNeg	yes
SF066	2012-05-25	37.5	no	yes	negative	NA	yes	negative	NA	no	yes	negative	no	negative	NA	negative	NA	negative	NA	yes	11.7	S433	13	female	BM	SchistoNeg	yes
SF067	2012-05-25	37.3	no	yes	negative	NA	yes	negative	NA	no	yes	negative	no	negative	NA	negative	NA	negative	NA	yes	11.9	S435	12	female	BM	SchistoNeg	yes
SF068	2012-07-05	36	no	yes	negative	NA	yes	negative	NA	no	yes	negative	no	negative	NA	negative	NA	negative	NA	yes	11.3	S439	8	female	BM	SchistoNeg	yes
SF069	2012-05-12	NA	no	yes	negative	NA	yes	negative	NA	no	yes	negative	no	negative	NA	negative	NA	negative	NA	yes	9.7	S153	7	male	BM	SchistoNeg	yes
SF070	2012-05-12	NA	no	yes	negative	NA	yes	negative	NA	no	yes	negative	no	negative	NA	negative	NA	negative	NA	NA	NA	S151	12	female	BM	SchistoNeg	yes
SF071	2012-05-19	36.8	no	yes	negative	NA	yes	negative	NA	no	yes	negative	no	negative	NA	negative	NA	negative	NA	yes	12.4	S167	9	male	BM	SchistoNeg	yes
SF072	2012-05-29	36.9	no	yes	negative	NA	yes	negative	NA	no	yes	negative	no	negative	NA	negative	NA	negative	NA	yes	13.5	S170	12	male	BM	SchistoNeg	yes
SF073	2012-05-12	37.5	no	yes	negative	NA	yes	negative	NA	no	yes	negative	no	negative	NA	negative	NA	negative	NA	yes	12	S173	14	female	BM	SchistoNeg	yes
SF074	2012-07-05	37	no	yes	negative	NA	yes	negative	NA	no	yes	negative	no	negative	NA	negative	NA	negative	NA	yes	9.4	S255	7	male	BM	SchistoNeg	yes
SF075	2012-05-19	NA	no	yes	negative	NA	yes	negative	NA	no	yes	negative	no	negative	NA	negative	NA	negative	NA	yes	11.5	S311	8	male	BM	SchistoNeg	yes
SF076	2012-05-12	NA	no	yes	negative	NA	yes	negative	NA	no	yes	negative	no	negative	NA	negative	NA	negative	NA	yes	11	S370	6	female	BM	SchistoNeg	yes
SF077	2012-05-18	36.8	no	yes	negative	NA	yes	negative	NA	no	yes	negative	no	negative	NA	negative	NA	negative	NA	yes	10.7	S401	6	male	BM	SchistoNeg	yes
SF078	2012-05-12	NA	no	yes	negative	NA	yes	negative	NA	no	yes	negative	no	negative	NA	negative	NA	negative	NA	yes	10.5	S367	8	male	BM	SchistoNeg	yes
SF079	2012-05-25	37.4	no	yes	negative	NA	yes	negative	NA	no	yes	negative	no	negative	NA	negative	NA	negative	NA	yes	11.5	S138	9	male	BM	SchistoNeg	yes
SF080	2012-05-25	NA	no	yes	negative	NA	yes	negative	NA	no	yes	negative	no	negative	NA	negative	NA	negative	NA	yes	11.8	S202	12	male	BM	SchistoNeg	yes
SF081	2012-06-07	36.3	no	yes	negative	NA	yes	negative	NA	no	yes	negative	no	negative	NA	negative	NA	negative	NA	yes	NA	S174	12	male	BM	SchistoNeg	yes
SF082	2012-05-12	NA	no	yes	negative	NA	yes	negative	NA	no	yes	negative	no	negative	NA	negative	NA	negative	NA	yes	9.8	S369	6	female	BM	SchistoNeg	yes
SF083	2012-05-29	37.6	no	yes	positive	23	yes	negative	NA	no	yes	negative	no	negative	NA	negative	NA	negative	NA	yes	12.5	S441	9	female	BM	SchistoNeg	yes
SF084	2012-05-25	36	no	yes	negative	NA	yes	negative	NA	no	yes	negative	no	negative	NA	negative	NA	negative	NA	yes	10.6	S230	16	male	BM	SchistoNeg	yes
SF085	2012-05-20	36.7	no	yes	negative	NA	yes	negative	NA	no	yes	negative	no	negative	NA	negative	NA	negative	NA	yes	13.1	S083	11	female	BM	SchistoNeg	yes
SF086	2012-05-16	36.8	no	yes	negative	NA	yes	negative	NA	no	yes	negative	no	negative	NA	negative	NA	negative	NA	yes	10.8	S097	15	female	BM	SchistoNeg	yes
SF087	2012-05-19	NA	no	yes	negative	NA	yes	negative	NA	no	yes	negative	no	negative	NA	negative	NA	negative	NA	yes	12.6	S146	7	female	BM	SchistoNeg	yes
SF088	2012-05-23	37.5	no	yes	negative	NA	yes	negative	NA	no	yes	negative	no	negative	NA	negative	NA	negative	NA	yes	13.7	S182	9	male	BM	SchistoNeg	yes
SF089	2012-07-05	NA	no	yes	negative	NA	yes	negative	NA	no	yes	negative	no	negative	NA	negative	NA	negative	NA	yes	13.2	S220	8	male	BM	SchistoNeg	yes
SF090	2012-05-19	NA	no	yes	negative	NA	yes	negative	NA	no	yes	negative	no	negative	NA	negative	NA	negative	NA	yes	12.5	S271	10	male	BM	SchistoNeg	yes
SF091	2012-05-18	NA	no	yes	negative	NA	yes	negative	NA	no	yes	negative	no	negative	NA	negative	NA	negative	NA	yes	9.4	S273	11	female	BM	SchistoNeg	yes
SF092	2012-05-14	37.5	no	yes	negative	NA	yes	negative	NA	no	yes	negative	no	negative	NA	negative	NA	negative	NA	yes	10.2	S328	11	female	BM	SchistoNeg	yes
SF093	2012-05-20	37.3	no	yes	negative	NA	yes	negative	NA	no	yes	negative	no	negative	NA	negative	NA	negative	NA	yes	12.5	S339	11	female	BM	SchistoNeg	yes
SF094	2012-05-29	NA	no	yes	negative	NA	yes	negative	NA	no	yes	negative	no	negative	NA	negative	NA	negative	NA	yes	12	S352	9	female	BM	SchistoNeg	yes
SF095	2012-05-29	NA	no	yes	negative	NA	yes	negative	NA	no	yes	negative	no	negative	NA	negative	NA	negative	NA	yes	11.1	S353	10	male	BM	SchistoNeg	yes
SF096	2012-05-18	NA	no	yes	negative	NA	yes	negative	NA	no	yes	negative	no	negative	NA	negative	NA	negative	NA	yes	12.3	S354	8	male	BM	SchistoNeg	yes
SF097	2012-05-18	NA	no	yes	negative	NA	yes	negative	NA	no	yes	negative	no	negative	NA	negative	NA	negative	NA	yes	11.5	S355	8	male	BM	SchistoNeg	yes
SF098	2012-05-12	NA	no	yes	negative	NA	yes	negative	NA	no	yes	negative	no	negative	NA	negative	NA	negative	NA	yes	11	S368	10	male	BM	SchistoNeg	yes
SF099	2012-05-16	37.3	no	yes	negative	NA	yes	negative	NA	no	yes	negative	no	negative	NA	negative	NA	negative	NA	yes	13.4	S386	14	female	BM	SchistoNeg	yes
SF100	2012-05-16	NA	no	yes	negative	NA	yes	negative	NA	no	yes	negative	no	negative	NA	negative	NA	negative	NA	yes	10.1	S387	14	female	BM	SchistoNeg	yes
SF101	2012-05-16	36.5	no	yes	negative	NA	yes	negative	NA	no	yes	negative	no	negative	NA	negative	NA	negative	NA	yes	13	S389	11	female	BM	SchistoNeg	yes
SF102	2012-05-16	36.5	no	yes	negative	NA	yes	negative	NA	no	yes	negative	no	negative	NA	negative	NA	negative	NA	yes	8.3	S393	10	male	BM	SchistoNeg	yes
SF103	2012-05-21	NA	no	yes	negative	NA	yes	negative	NA	no	yes	negative	no	negative	NA	negative	NA	negative	NA	yes	8.5	S428	8	female	BM	SchistoNeg	yes
SF104	2012-05-25	36.4	no	yes	negative	NA	yes	negative	NA	no	yes	negative	no	negative	NA	negative	NA	negative	NA	yes	11.3	S434	16	male	BM	SchistoNeg	yes
SF105	2012-05-25	37.3	no	yes	negative	NA	yes	negative	NA	no	yes	negative	no	negative	NA	negative	NA	negative	NA	yes	11.8	S438	7	male	BM	SchistoNeg	yes
SF106	2012-05-16	36.5	no	yes	negative	NA	yes	negative	NA	no	yes	negative	no	negative	NA	negative	NA	negative	NA	yes	10.2	S022	14	male	BM	SchistoNeg	yes
SF107	2012-05-18	36.8	no	yes	negative	NA	yes	negative	NA	no	yes	negative	no	negative	NA	negative	NA	negative	NA	yes	12.3	S143	9	male	BM	SchistoNeg	yes
SF108	2012-05-12	37.4	no	yes	negative	NA	yes	negative	NA	no	yes	negative	no	negative	NA	negative	NA	negative	NA	yes	10.8	S150	11	female	BM	SchistoNeg	yes
SF109	2012-05-12	37.5	no	yes	negative	NA	yes	negative	NA	no	yes	negative	no	negative	NA	negative	NA	negative	NA	yes	11.1	S172	16	female	BM	SchistoNeg	yes
SF110	2012-08-04	NA	no	yes	negative	NA	yes	negative	NA	no	yes	negative	no	negative	NA	negative	NA	negative	NA	yes	11.9	S218	12	male	BM	SchistoNeg	yes
SF111	2012-05-25	36.8	no	yes	negative	NA	yes	negative	NA	no	yes	negative	no	negative	NA	negative	NA	negative	NA	yes	10.3	S251	8	male	BM	SchistoNeg	yes
SF112	2012-05-16	36.3	no	yes	negative	NA	yes	negative	NA	no	yes	negative	no	negative	NA	negative	NA	negative	NA	yes	12.7	S115	12	male	BM	SchistoNeg	yes
SF113	2012-05-18	NA	no	yes	negative	NA	yes	negative	NA	no	yes	negative	no	negative	NA	negative	NA	negative	NA	yes	11.1	S142	14	male	BM	SchistoNeg	yes
SF114	2012-05-14	37.6	no	yes	negative	NA	yes	negative	NA	no	yes	negative	no	negative	NA	negative	NA	negative	NA	yes	11.6	S192	7	female	BM	SchistoNeg	yes
SF115	2012-05-20	36.8	no	yes	negative	NA	yes	negative	NA	no	yes	negative	no	negative	NA	negative	NA	negative	NA	yes	13	S198	12	male	BM	SchistoNeg	yes
SF116	2012-05-19	NA	no	yes	negative	NA	yes	negative	NA	no	yes	negative	no	negative	NA	negative	NA	negative	NA	yes	10.7	S274	16	male	BM	SchistoNeg	yes
SF117	2012-05-18	NA	no	yes	negative	NA	yes	negative	NA	no	yes	negative	no	negative	NA	negative	NA	negative	NA	yes	11.8	S347	9	male	BM	SchistoNeg	yes
SF118	2012-05-19	NA	no	yes	negative	NA	yes	negative	NA	no	yes	negative	no	negative	NA	negative	NA	negative	NA	yes	12.5	S348	10	male	BM	SchistoNeg	yes
SF119	2012-05-18	NA	no	yes	negative	NA	yes	negative	NA	no	yes	negative	no	negative	NA	negative	NA	negative	NA	yes	10	S144	9	male	BM	SchistoNeg	yes
SF120	2012-05-23	35.9	no	yes	negative	NA	yes	negative	NA	no	yes	negative	no	negative	NA	negative	NA	negative	NA	yes	12.1	S183	11	female	BM	SchistoNeg	yes
SF121	2012-05-19	NA	no	yes	positive	NA	yes	negative	NA	no	yes	negative	no	negative	NA	negative	NA	negative	NA	yes	11.4	S405	14	female	BM	SchistoNeg	yes
SF122	2012-05-20	NA	no	yes	negative	NA	yes	negative	NA	no	yes	negative	no	negative	NA	negative	NA	negative	NA	yes	11	S416	8	female	BM	SchistoNeg	yes
SF123	2012-07-25	36.5	no	yes	negative	NA	yes	negative	NA	no	yes	negative	no	negative	NA	negative	NA	negative	NA	yes	12.4	S453	9	male	BM	SchistoNeg	yes
SF124	2012-05-16	37.5	no	yes	negative	NA	yes	negative	NA	no	yes	negative	no	negative	NA	negative	NA	negative	NA	yes	11.9	S112	15	female	BM	SchistoNeg	yes
SF125	2012-05-23	37.3	no	yes	negative	NA	yes	negative	NA	no	yes	negative	no	negative	NA	negative	NA	negative	NA	yes	11.8	S080	14	male	BM	SchistoNeg	yes
SF126	2012-05-21	37	no	yes	negative	NA	yes	negative	NA	no	yes	negative	no	negative	NA	negative	NA	negative	NA	yes	12.6	S430	11	male	BM	SchistoNeg	yes
SF127	2012-05-18	NA	no	yes	negative	NA	yes	negative	NA	no	yes	negative	no	negative	NA	negative	NA	negative	NA	yes	10.5	S272	18	male	BM	SchistoNeg	yes
SF128	2012-08-29	37.5	no	yes	negative	NA	yes	positive	91	no	yes	positive	yes	positive	155	negative	NA	positive	3	yes	NA	S245	14	male	BM	SchistoPos	yes
SF129	2012-05-21	NA	no	yes	negative	NA	yes	negative	NA	no	yes	negative	no	negative	NA	negative	NA	negative	NA	yes	11.4	S053	8	female	BM	SchistoNeg	no
SF130	2012-05-20	37.1	no	yes	negative	NA	yes	negative	NA	no	yes	negative	no	negative	NA	negative	NA	negative	NA	yes	12.3	S078	13	female	BM	SchistoNeg	yes
SF131	2012-05-25	NA	no	yes	negative	NA	yes	negative	NA	no	yes	negative	no	negative	NA	negative	NA	negative	NA	yes	13.7	S137	8	female	BM	SchistoNeg	yes
SF132	2012-05-12	37	no	yes	negative	NA	yes	negative	NA	no	yes	negative	no	negative	NA	negative	NA	negative	NA	yes	10.3	S155	11	male	BM	SchistoNeg	yes
SF133	2012-07-25	37.1	no	yes	negative	NA	yes	negative	NA	no	yes	negative	no	negative	NA	negative	NA	negative	NA	yes	12	S342	12	female	BM	SchistoNeg	yes
SF134	2012-05-12	NA	no	yes	negative	NA	yes	negative	NA	no	yes	negative	no	negative	NA	negative	NA	negative	NA	yes	10.4	S366	11	male	BM	SchistoNeg	yes
SF135	2012-05-19	NA	no	yes	negative	NA	yes	negative	NA	no	yes	negative	no	negative	NA	negative	NA	negative	NA	yes	9.7	S412	7	female	BM	SchistoNeg	yes
SF136	2012-05-25	NA	no	yes	negative	NA	yes	negative	NA	no	yes	negative	no	negative	NA	negative	NA	negative	NA	yes	11.7	S140	13	male	BM	SchistoNeg	yes
SF137	2012-05-14	NA	no	yes	negative	NA	yes	negative	NA	no	yes	negative	no	negative	NA	negative	NA	negative	NA	yes	10.3	S074	14	male	BM	SchistoNeg	yes
SF138	2012-05-14	38.6	yes	yes	negative	NA	yes	negative	NA	no	yes	negative	no	negative	NA	negative	NA	negative	NA	yes	10.9	S113	13	male	BM	SchistoNeg	yes
SF139	2012-05-18	NA	no	yes	negative	NA	yes	negative	NA	no	yes	negative	no	negative	NA	negative	NA	negative	NA	yes	11.2	S300	12	female	BM	SchistoNeg	yes
SF140	2012-05-14	NA	no	yes	negative	NA	yes	negative	NA	no	yes	negative	no	negative	NA	negative	NA	negative	NA	yes	10.6	S002	15	female	BM	SchistoNeg	yes
SF141	2012-05-21	NA	no	yes	negative	NA	yes	negative	NA	no	yes	negative	no	negative	NA	negative	NA	negative	NA	yes	11.6	S004	9	male	BM	SchistoNeg	yes
SF142	2012-07-03	NA	no	yes	negative	NA	yes	negative	NA	no	yes	negative	no	negative	NA	negative	NA	negative	NA	yes	11	S213	10	female	BM	SchistoNeg	yes
SF143	2012-09-29	37.1	no	yes	negative	NA	yes	positive	14	no	yes	negative	no	negative	NA	negative	NA	negative	NA	yes	NA	S154	10	female	BM	SchistoPos	yes
SF144	2012-05-19	NA	no	yes	negative	NA	yes	negative	NA	no	yes	negative	no	negative	NA	negative	NA	negative	NA	no	NA	S235	17	male	BM	SchistoNeg	yes
SF145	2012-05-25	37.1	no	yes	positive	6	yes	negative	NA	no	yes	negative	no	negative	NA	negative	NA	negative	NA	yes	13.4	S247	6	male	BM	SchistoNeg	yes
SF146	2012-08-29	37.3	no	yes	negative	NA	yes	negative	NA	no	yes	positive	yes	negative	NA	positive	254	negative	NA	yes	NA	S126	9	female	BM	SchistoNeg	yes
SF147	2012-08-29	37	no	yes	positive	1	yes	negative	NA	no	yes	negative	no	negative	NA	negative	NA	negative	NA	yes	NA	S133	12	female	BM	SchistoNeg	yes
SF148	2012-05-25	NA	no	yes	negative	NA	yes	negative	NA	no	yes	positive	no	positive	645	negative	NA	negative	NA	NA	NA	S127	13	male	BM	SchistoNeg	yes
SF149	2012-05-25	37.6	no	yes	positive	1268	yes	positive	4	yes	yes	negative	no	negative	NA	negative	NA	negative	NA	yes	11.8	S205	9	male	BM	SchistoPos	yes
SF150	2012-05-15	36.8	no	yes	positive	11	yes	negative	NA	no	yes	negative	no	negative	NA	negative	NA	negative	NA	yes	10.1	S019	8	female	BM	SchistoNeg	yes
SF151	2012-05-14	NA	no	yes	positive	29	yes	negative	NA	no	yes	negative	no	negative	NA	negative	NA	negative	NA	yes	12.2	S037	16	male	BM	SchistoNeg	yes
SF152	2012-05-20	37.5	no	yes	positive	17	yes	negative	NA	no	yes	negative	no	negative	NA	negative	NA	negative	NA	yes	10.5	S081	11	female	BM	SchistoNeg	yes
SF153	2012-05-15	NA	no	yes	positive	34	yes	negative	NA	no	yes	negative	no	negative	NA	negative	NA	negative	NA	NA	NA	S082	8	male	BM	SchistoNeg	yes
SF154	2012-05-21	NA	no	yes	positive	39	yes	negative	NA	no	yes	negative	no	negative	NA	negative	NA	negative	NA	yes	10.5	S101	9	female	BM	SchistoNeg	yes
SF155	2012-05-12	NA	no	yes	negative	NA	yes	negative	NA	no	yes	negative	no	negative	NA	negative	NA	negative	NA	yes	13.6	S159	6	female	BM	SchistoNeg	yes
SF156	2012-05-18	37	no	yes	positive	11	yes	negative	NA	no	yes	negative	no	negative	NA	negative	NA	negative	NA	yes	11.2	S275	13	male	BM	SchistoNeg	yes
SF157	2012-05-18	37.2	no	yes	positive	27	yes	negative	NA	no	yes	negative	no	negative	NA	negative	NA	negative	NA	yes	11.8	S303	7	male	BM	SchistoNeg	yes
SF158	2012-05-15	NA	no	yes	positive	143	yes	negative	NA	no	yes	negative	no	negative	NA	negative	NA	negative	NA	yes	11.4	S338	8	female	BM	SchistoNeg	yes
SF159	2012-05-16	36.8	no	yes	positive	12	yes	negative	NA	no	yes	negative	no	negative	NA	negative	NA	negative	NA	yes	10.7	S395	12	male	BM	SchistoNeg	yes
SF160	2012-05-19	36.7	no	yes	positive	11	yes	negative	NA	no	yes	negative	no	negative	NA	negative	NA	negative	NA	yes	10.1	S424	12	male	BM	SchistoNeg	yes
SF161	2012-05-14	NA	no	yes	positive	91	yes	positive	1	yes	yes	negative	no	negative	NA	negative	NA	negative	NA	yes	11.6	S040	12	male	BM	SchistoPos	yes
SF162	2012-05-20	NA	no	yes	negative	NA	yes	positive	264	no	yes	negative	no	negative	NA	negative	NA	negative	NA	yes	10.5	S042	11	female	BM	SchistoPos	yes
SF163	2012-05-16	NA	no	yes	negative	NA	yes	positive	440	no	yes	negative	no	negative	NA	negative	NA	negative	NA	yes	10.6	S065	11	female	BM	SchistoPos	yes
SF164	2012-05-16	NA	no	yes	negative	NA	yes	positive	62	no	yes	negative	no	negative	NA	negative	NA	negative	NA	yes	10.8	S085	10	male	BM	SchistoPos	yes
SF165	2012-05-15	NA	no	yes	positive	296	yes	negative	NA	no	yes	positive	yes	negative	NA	positive	7	negative	NA	yes	12.1	S090	6	male	BM	SchistoNeg	yes
SF166	2012-05-16	NA	no	yes	negative	NA	yes	positive	153	no	yes	negative	no	negative	NA	negative	NA	negative	NA	yes	11.5	S094	11	male	BM	SchistoPos	yes
SF167	2012-05-23	37.1	no	yes	positive	28	yes	positive	4	yes	yes	negative	no	negative	NA	negative	NA	negative	NA	yes	10.4	S114	6	female	BM	SchistoPos	yes
SF168	2012-05-20	37	no	yes	negative	NA	yes	positive	1	no	yes	positive	no	positive	358	negative	NA	negative	NA	yes	11.3	S185	12	male	BM	SchistoPos	yes
SF169	2012-05-23	NA	no	yes	negative	NA	yes	negative	NA	no	yes	positive	no	positive	375	negative	NA	negative	NA	yes	12.2	S333	8	male	BM	SchistoNeg	yes
SF170	2012-05-14	NA	no	yes	negative	NA	yes	negative	NA	no	yes	positive	yes	positive	386	positive	4	negative	NA	yes	9.1	S377	9	female	BM	SchistoNeg	yes
SF171	2012-05-15	NA	no	yes	negative	NA	yes	positive	2	no	yes	positive	yes	positive	33	positive	8	negative	NA	yes	10.7	S382	8	female	BM	SchistoPos	yes
SF172	2012-05-16	NA	no	yes	positive	30	yes	negative	NA	no	yes	positive	yes	positive	4	positive	2	negative	NA	yes	11.1	S390	12	male	BM	SchistoNeg	yes
SF173	2012-05-16	NA	no	yes	negative	NA	yes	positive	34	no	yes	positive	no	positive	476	negative	NA	negative	NA	yes	11.5	S394	10	male	BM	SchistoPos	no
SF174	2012-05-17	NA	no	yes	negative	NA	yes	positive	1	no	yes	negative	no	negative	NA	negative	NA	negative	NA	yes	12.4	S047	8	male	BM	SchistoPos	yes
SF175	2012-05-21	NA	no	yes	positive	11	yes	positive	4	yes	yes	negative	no	negative	NA	negative	NA	negative	NA	yes	10	S048	12	male	BM	SchistoPos	yes
SF176	2012-05-23	NA	no	yes	positive	88	yes	positive	6	yes	yes	positive	yes	positive	122	positive	8	negative	NA	yes	8.2	S059	7	female	BM	SchistoPos	yes
SF177	2012-05-25	NA	no	yes	positive	501	yes	positive	299	yes	yes	negative	no	negative	NA	negative	NA	negative	NA	yes	10.9	S131	13	male	BM	SchistoPos	yes
SF178	2012-05-25	NA	no	yes	positive	64	yes	negative	NA	no	yes	negative	no	negative	NA	negative	NA	negative	NA	yes	8.2	S132	9	male	BM	SchistoNeg	yes
SF179	2012-05-25	NA	no	yes	positive	22	yes	negative	NA	no	yes	negative	no	negative	NA	negative	NA	negative	NA	yes	11.8	S134	14	female	BM	SchistoNeg	yes
SF180	2012-05-25	NA	no	yes	negative	NA	yes	negative	NA	no	yes	negative	no	negative	NA	negative	NA	negative	NA	yes	10.1	S135	6	female	BM	SchistoNeg	yes
SF181	2012-05-25	NA	no	yes	positive	55	yes	negative	NA	no	yes	negative	no	negative	NA	negative	NA	negative	NA	yes	10.1	S141	16	male	BM	SchistoNeg	yes
SF182	2012-05-25	NA	no	yes	positive	88	yes	negative	NA	no	yes	negative	no	negative	NA	negative	NA	negative	NA	yes	10	S200	16	male	BM	SchistoNeg	yes
SF183	2012-05-25	NA	no	yes	negative	NA	yes	negative	NA	no	yes	positive	no	positive	65	negative	NA	negative	NA	yes	11.4	S203	14	female	BM	SchistoNeg	yes
SF184	2012-05-25	NA	no	yes	positive	112	yes	negative	NA	no	yes	negative	no	negative	NA	negative	NA	negative	NA	yes	9.2	S206	7	male	BM	SchistoNeg	yes
SF185	2012-05-25	NA	no	yes	negative	NA	yes	negative	NA	no	yes	positive	no	positive	119	negative	NA	negative	NA	no	NA	S219	11	male	BM	SchistoNeg	yes
SF186	2012-05-25	NA	no	yes	negative	NA	yes	positive	12	no	yes	negative	no	negative	NA	negative	NA	negative	NA	yes	9	S241	13	male	BM	SchistoPos	yes
SF187	2012-05-29	NA	no	yes	negative	NA	yes	negative	NA	no	yes	negative	no	negative	NA	negative	NA	negative	NA	yes	12	S263	11	female	BM	SchistoNeg	yes
SF188	2012-05-15	NA	no	yes	positive	1078	yes	negative	NA	no	yes	negative	no	negative	NA	negative	NA	negative	NA	yes	9.7	S068	6	male	BM	SchistoNeg	yes
SF189	2012-05-14	NA	no	yes	negative	NA	yes	negative	NA	no	yes	positive	yes	positive	40	negative	NA	positive	3	yes	13.3	S105	12	male	BM	SchistoNeg	yes
SF190	2012-05-15	NA	no	yes	negative	NA	yes	negative	NA	no	yes	positive	no	positive	113	negative	NA	negative	NA	yes	10.6	S116	6	male	BM	SchistoNeg	yes
SF191	2013-03-12	36.7	no	yes	negative	NA	yes	negative	NA	no	yes	positive	no	positive	248	negative	NA	negative	NA	yes	NA	S460	11	female	BM	SchistoNeg	yes
SF192	2012-05-20	NA	no	yes	negative	NA	yes	positive	2	no	yes	positive	no	positive	248	negative	NA	negative	NA	yes	16.1	S194	13	male	BM	SchistoPos	yes
SF193	2012-05-14	NA	no	yes	negative	NA	yes	positive	4	no	yes	positive	no	positive	303	negative	NA	negative	NA	yes	10.6	S376	7	male	BM	SchistoPos	yes
SF194	2012-05-16	36.1	no	yes	negative	NA	yes	positive	38	no	yes	negative	no	negative	NA	negative	NA	negative	NA	yes	12	S396	13	female	BM	SchistoPos	yes
SF195	2012-05-14	37	no	yes	positive	15	yes	positive	9	yes	yes	negative	no	negative	NA	negative	NA	negative	NA	yes	10.1	S039	13	male	BM	SchistoPos	yes
SF196	2013-03-12	36.9	no	yes	negative	NA	yes	negative	NA	no	yes	negative	no	negative	NA	negative	NA	negative	NA	no	NA	S461	7	female	BM	SchistoNeg	yes
SF197	2013-02-11	36.5	no	yes	positive	15675	yes	negative	NA	no	yes	negative	no	negative	NA	negative	NA	negative	NA	no	NA	S454	6	female	BM	SchistoNeg	yes
SF198	2013-02-11	37.1	no	yes	negative	NA	yes	negative	NA	no	yes	negative	no	negative	NA	negative	NA	negative	NA	no	NA	S455	10	female	BM	SchistoNeg	yes
SF199	2013-02-11	36.5	no	yes	negative	NA	yes	negative	NA	no	yes	negative	no	negative	NA	negative	NA	negative	NA	no	NA	S456	6	female	BM	SchistoNeg	yes
SF200	2013-02-11	36.3	no	yes	negative	NA	yes	negative	NA	no	yes	positive	yes	negative	NA	positive	4	negative	NA	no	NA	S457	8	male	BM	SchistoNeg	yes
SF201	2013-02-12	37.1	no	yes	negative	NA	yes	negative	NA	no	yes	positive	yes	negative	NA	positive	1	negative	NA	no	NA	S458	6	female	BM	SchistoNeg	yes
SF202	2013-02-11	36.1	no	yes	negative	NA	yes	negative	NA	no	yes	negative	no	negative	NA	negative	NA	negative	NA	no	NA	S465	15	female	BM	SchistoNeg	yes
SF203	2013-02-11	36.1	no	yes	positive	4275	yes	negative	NA	no	yes	negative	no	negative	NA	negative	NA	negative	NA	no	NA	S466	13	male	BM	SchistoNeg	yes
SF204	2013-02-11	36.3	no	yes	positive	1519	yes	negative	NA	no	yes	positive	yes	negative	NA	positive	1	negative	NA	no	NA	S463	7	male	BM	SchistoNeg	yes
SF205	2013-02-11	37.1	no	yes	negative	NA	yes	negative	NA	no	yes	negative	no	negative	NA	negative	NA	negative	NA	no	NA	S464	7	female	BM	SchistoNeg	yes
SF206	2013-02-13	NA	no	yes	positive	4275	yes	negative	NA	no	yes	positive	yes	negative	NA	positive	2	negative	NA	yes	NA	S467	6	female	BM	SchistoNeg	yes
SF207	2013-02-13	36.9	no	yes	negative	NA	yes	negative	NA	no	yes	negative	no	negative	NA	negative	NA	negative	NA	NA	NA	S468	15	female	BM	SchistoNeg	yes
SF208	2013-02-18	39.7	yes	yes	negative	NA	yes	positive	10	no	yes	positive	yes	negative	NA	positive	1	negative	NA	yes	NA	s469	17	male	BM	SchistoPos	yes
SF209	2013-02-18	36.5	no	yes	negative	NA	yes	positive	2	no	yes	negative	no	negative	NA	negative	NA	negative	NA	yes	NA	S470	9	male	BM	SchistoPos	yes
SF210	2013-03-12	NA	no	yes	negative	NA	yes	positive	1	no	yes	negative	no	negative	NA	negative	NA	negative	NA	NA	NA	S148	9	male	BM	SchistoNeg	yes
SF211	2012-05-29	36.8	no	yes	positive	11	yes	negative	NA	no	yes	negative	no	negative	NA	negative	NA	negative	NA	yes	NA	s149	6	male	BM	SchistoNeg	yes
SF212	2013-03-12	NA	no	yes	negative	NA	yes	negative	NA	no	yes	positive	no	positive	16	negative	NA	negative	NA	yes	10.9	S350	12	female	BM	SchistoNeg	yes
SF213	2013-03-12	36.4	no	yes	positive	35	yes	negative	NA	no	yes	positive	yes	positive	306	positive	12	negative	NA	yes	11	S451	6	male	BM	SchistoNeg	yes
SF214	2013-02-18	36.5	no	yes	negative	NA	yes	negative	NA	no	yes	positive	yes	negative	NA	positive	1	negative	NA	yes	NA	s471	6	male	BM	SchistoNeg	yes
SF215	2013-02-01	37.1	no	yes	negative	NA	yes	negative	NA	no	yes	negative	no	negative	NA	negative	NA	negative	NA	yes	NA	S462	9	female	BM	SchistoNeg	yes
SF216	2013-02-20	36.9	no	yes	negative	NA	yes	negative	NA	no	yes	positive	yes	negative	NA	positive	101	positive	12	yes	NA	S472	7	male	BM	SchistoNeg	yes
SF217	2013-02-20	36.7	no	yes	negative	NA	yes	negative	NA	no	yes	negative	no	negative	NA	negative	NA	negative	NA	NA	NA	S473	15	male	BM	SchistoNeg	yes
SF218	2013-02-20	36.5	no	yes	positive	16	yes	negative	NA	no	yes	negative	no	negative	NA	negative	NA	negative	NA	yes	NA	S474	12	female	BM	SchistoNeg	yes
SF219	2013-02-20	36.9	no	yes	negative	NA	yes	positive	13	no	yes	negative	no	negative	NA	negative	NA	negative	NA	yes	10	S475	8	female	BM	SchistoPos	yes
SF220	2013-02-20	36.9	no	yes	positive	2280	yes	negative	NA	no	yes	positive	yes	negative	NA	positive	3	negative	NA	yes	NA	S476	8	female	BM	SchistoNeg	yes
SF221	2013-02-20	36.8	no	yes	negative	NA	yes	positive	5	no	yes	positive	yes	negative	NA	positive	7	positive	4	no	NA	S477	10	male	BM	SchistoPos	yes
SF222	2013-02-20	36.5	no	yes	negative	NA	yes	negative	NA	no	yes	negative	no	negative	NA	negative	NA	negative	NA	NA	NA	S478	10	female	BM	SchistoNeg	yes
SF223	2013-05-20	37.8	no	yes	positive	102	yes	positive	19	yes	yes	negative	no	negative	NA	negative	NA	negative	NA	yes	10.9	S026	12	female	BM	SchistoPos	yes
SF224	2013-05-16	37.1	no	yes	negative	NA	yes	positive	14	no	yes	negative	no	negative	NA	negative	NA	negative	NA	yes	10.6	S110	8	female	BM	SchistoPos	yes
SF225	2012-11-20	NA	no	yes	negative	NA	yes	negative	NA	no	yes	negative	no	negative	NA	negative	NA	negative	NA	no	NA	S264	9	female	BM	SchistoNeg	yes
SF226	2012-05-21	37	no	yes	positive	17	yes	negative	NA	no	yes	positive	yes	positive	192	positive	2	positive	1	yes	7.5	S330	10	male	BM	SchistoNeg	yes
SF227	2012-05-20	NA	no	yes	negative	NA	yes	negative	NA	no	yes	positive	no	positive	238	negative	NA	negative	NA	yes	10.5	S406	7	female	BM	SchistoNeg	yes
SF228	2012-07-20	NA	no	yes	positive	6	yes	positive	10	yes	yes	negative	no	negative	NA	negative	NA	negative	NA	yes	12.2	s061	12	female	BM	SchistoPos	yes
SF229	2012-05-16	NA	no	yes	negative	NA	yes	negative	NA	no	yes	negative	no	negative	NA	negative	NA	negative	NA	yes	9.7	S005	16	female	BM	SchistoNeg	yes
SF230	2012-05-16	NA	no	yes	negative	NA	yes	negative	NA	no	yes	positive	no	positive	17	negative	NA	negative	NA	yes	11.9	s027	11	male	BM	SchistoNeg	yes
SF231	2012-05-16	NA	no	yes	negative	NA	yes	positive	3	no	yes	negative	no	negative	NA	negative	NA	negative	NA	yes	12.3	S060	12	female	BM	SchistoPos	yes
SF232	2013-01-24	NA	no	yes	negative	NA	yes	negative	NA	no	yes	positive	yes	positive	39	positive	5	negative	NA	yes	13.7	S232	14	male	BM	SchistoNeg	yes
SF233	2012-05-20	NA	no	yes	negative	NA	yes	negative	NA	no	yes	positive	yes	positive	210	positive	15	negative	NA	yes	11.8	S098	12	female	BM	SchistoNeg	yes
SF234	2012-05-20	NA	no	yes	negative	NA	yes	negative	NA	no	yes	positive	no	positive	76	negative	NA	negative	NA	yes	9.5	S099	9	female	BM	SchistoNeg	yes
SF235	2012-05-25	NA	no	yes	positive	16	yes	positive	93	yes	yes	negative	no	negative	NA	negative	NA	negative	NA	yes	9.8	S259	14	male	BM	SchistoPos	yes
SF236	2012-05-14	35.8	no	yes	negative	NA	yes	positive	3	no	yes	negative	no	negative	2560	negative	NA	negative	NA	yes	11.3	S331	14	female	BM	SchistoPos	yes
SF237	2012-05-16	NA	no	yes	positive	114	yes	positive	14	yes	yes	positive	yes	positive	131	positive	3	positive	2	yes	11.1	S087	12	male	BM	SchistoPos	yes
SF238	2013-04-04	NA	no	yes	negative	NA	yes	negative	NA	no	yes	negative	no	negative	NA	negative	NA	negative	NA	no	NA	S483	10	female	BM	SchistoNeg	yes
SF239	2013-04-05	NA	no	yes	negative	NA	yes	negative	NA	no	yes	positive	no	positive	146	negative	NA	negative	NA	yes	11.6	S363	10	male	BM	SchistoNeg	yes
SF240	2012-05-18	35.5	no	yes	negative	NA	yes	negative	NA	no	yes	negative	no	negative	NA	negative	NA	negative	NA	yes	10.2	S286	8	female	BM	SchistoNeg	yes
SF241	2012-05-18	37.1	no	yes	negative	NA	yes	negative	NA	no	yes	negative	no	negative	NA	negative	NA	negative	NA	yes	10.1	S297	8	female	BM	SchistoNeg	yes
SF242	2013-04-05	NA	no	yes	negative	NA	yes	negative	NA	no	yes	negative	no	negative	NA	negative	NA	negative	NA	yes	9.1	S293	10	male	BM	SchistoNeg	yes
SF243	2013-04-04	NA	no	yes	negative	NA	yes	negative	NA	no	yes	negative	no	negative	NA	negative	NA	negative	NA	no	NA	S484	11	male	BM	SchistoNeg	yes
SF244	2012-05-15	NA	no	yes	positive	6911	yes	negative	NA	no	yes	negative	no	negative	NA	negative	NA	negative	NA	yes	10.5	S383	9	male	BM	SchistoNeg	yes
SF245	2012-05-15	NA	no	yes	negative	NA	yes	negative	NA	no	yes	negative	no	negative	NA	negative	NA	negative	NA	yes	10.5	S381	7	female	BM	SchistoNeg	yes
SF246	2013-05-20	36.7	no	yes	positive	11	yes	negative	NA	no	yes	negative	no	negative	NA	negative	NA	negative	NA	yes	10.2	S408	9	female	BM	SchistoNeg	yes
SF247	2012-05-20	NA	no	yes	negative	NA	yes	negative	NA	no	yes	negative	no	negative	NA	negative	NA	negative	NA	yes	10	S411	9	male	BM	SchistoNeg	yes
SF248	2012-05-21	NA	no	yes	negative	NA	yes	negative	NA	no	yes	positive	yes	negative	NA	positive	2	negative	NA	no	NA	S093	10	female	BM	SchistoNeg	yes
SF249	2012-05-20	NA	no	yes	negative	NA	yes	positive	120	no	yes	negative	no	negative	NA	negative	NA	negative	NA	yes	12	S025	12	female	BM	SchistoPos	yes
SF250	2012-05-20	36.9	no	yes	negative	NA	yes	negative	NA	no	yes	positive	yes	negative	NA	positive	323	negative	NA	yes	11.6	S419	9	female	BM	SchistoNeg	yes
SF251	2012-05-23	36.5	no	yes	negative	NA	yes	negative	NA	no	yes	positive	no	positive	926	negative	NA	negative	NA	yes	11.3	S332	11	male	BM	SchistoNeg	yes
SF252	2013-04-04	NA	no	yes	negative	NA	yes	negative	NA	no	yes	negative	no	negative	NA	negative	NA	negative	NA	no	NA	S482	13	male	BM	SchistoNeg	yes
SF253	2012-05-25	36.9	no	yes	positive	14	yes	positive	5	yes	yes	positive	no	positive	34	negative	NA	negative	NA	yes	12.5	S308	13	female	BM	SchistoPos	yes
SF254	2013-04-04	36.6	no	yes	negative	NA	yes	negative	NA	no	yes	positive	yes	negative	NA	positive	28	negative	NA	NA	NA	S480	13	female	BM	SchistoNeg	yes
SF255	2013-04-04	NA	no	yes	negative	NA	yes	negative	NA	no	yes	negative	no	negative	NA	negative	NA	negative	NA	no	NA	S481	13	female	BM	SchistoNeg	yes
SF256	2012-05-15	NA	no	yes	negative	NA	yes	positive	3	no	yes	positive	no	positive	315	negative	NA	negative	NA	yes	11.2	S379	7	male	BM	SchistoPos	no
SF257	2012-05-19	NA	no	yes	negative	NA	yes	positive	7198	no	yes	negative	no	negative	NA	negative	NA	negative	NA	yes	10	S446	10	male	BM	SchistoPos	yes
SF258	2012-06-19	36.6	no	yes	negative	NA	yes	positive	578	no	yes	negative	no	negative	NA	negative	NA	negative	NA	yes	9.2	S450	13	female	BM	SchistoPos	yes
SF259	2012-06-19	36.3	no	yes	negative	NA	yes	positive	5160	no	yes	negative	no	negative	NA	negative	NA	negative	NA	yes	10.4	S447	7	male	BM	SchistoPos	yes
SF260	2012-06-19	36.1	no	yes	negative	NA	yes	negative	NA	no	yes	positive	no	positive	192	negative	NA	negative	NA	yes	12.7	S445	15	male	BM	SchistoNeg	yes
SF261	2012-06-19	36.5	no	yes	negative	NA	yes	negative	NA	no	yes	negative	no	negative	NA	negative	NA	negative	NA	yes	10.4	S296	14	female	BM	SchistoNeg	yes
SF262	2012-05-18	36.9	no	yes	negative	NA	yes	negative	NA	no	yes	positive	yes	negative	NA	positive	96	negative	NA	yes	11.3	S351	10	male	BM	SchistoNeg	yes
SF263	2012-05-18	NA	no	yes	negative	NA	yes	positive	368	no	yes	negative	no	negative	NA	negative	NA	negative	NA	yes	11.6	S145	11	female	BM	SchistoPos	yes
SF264	2012-06-19	NA	no	yes	negative	NA	yes	negative	NA	no	yes	positive	no	positive	101	negative	NA	negative	NA	yes	11.9	S448	13	female	BM	SchistoNeg	yes
SF265	2012-05-23	NA	no	yes	negative	NA	yes	positive	9	no	yes	negative	no	negative	NA	negative	NA	negative	NA	yes	10.7	S008	8	female	BM	SchistoPos	yes
SF266	2012-05-16	NA	no	yes	negative	NA	yes	positive	5	no	yes	negative	no	negative	NA	negative	NA	negative	NA	yes	12.8	S073	15	female	BM	SchistoPos	yes
SF267	2012-05-15	NA	no	yes	positive	46	yes	negative	NA	no	yes	positive	no	positive	106	negative	NA	negative	NA	yes	10.7	S075	9	male	BM	SchistoNeg	yes
SF268	2012-05-15	NA	no	yes	positive	3306	yes	negative	NA	no	yes	negative	no	negative	NA	negative	NA	negative	NA	yes	9.2	S109	8	female	BM	SchistoNeg	yes
SF269	2012-05-16	NA	no	yes	negative	NA	yes	positive	10	no	yes	negative	no	negative	NA	negative	NA	negative	NA	yes	10.6	S111	12	male	BM	SchistoPos	yes
SF270	2012-05-16	NA	no	yes	negative	NA	yes	positive	3	no	yes	negative	no	negative	NA	negative	NA	negative	NA	yes	12	S120	10	female	BM	SchistoPos	no
SF271	2012-06-07	NA	no	yes	positive	39	yes	negative	NA	no	yes	negative	no	negative	NA	negative	NA	negative	NA	yes	13	S147	6	female	BM	SchistoNeg	yes
SF272	2012-05-12	37.5	no	yes	negative	NA	yes	negative	NA	no	yes	positive	yes	negative	NA	positive	4	negative	NA	yes	11.9	S152	12	female	BM	SchistoNeg	yes
SF273	2012-05-12	NA	no	yes	positive	29	yes	negative	NA	no	yes	positive	no	positive	82	negative	NA	negative	NA	yes	11	S166	11	male	BM	SchistoNeg	yes
SF274	2012-05-29	NA	no	yes	negative	NA	yes	negative	NA	no	yes	positive	yes	negative	NA	positive	20	negative	NA	yes	11.9	S168	7	male	BM	SchistoNeg	yes
SF275	2012-05-29	NA	no	yes	negative	NA	yes	negative	NA	no	yes	negative	yes	negative	NA	positive	13	negative	NA	yes	12.1	S169	6	male	BM	SchistoNeg	yes
SF276	2012-05-12	NA	no	yes	negative	NA	yes	negative	NA	no	yes	positive	no	positive	105	negative	NA	negative	NA	yes	11.1	S175	10	male	BM	SchistoNeg	yes
SF277	2012-05-15	NA	no	yes	negative	NA	yes	negative	NA	no	yes	positive	yes	positive	106	positive	2	negative	NA	yes	11.7	S191	12	male	BM	SchistoNeg	no
SF278	2012-05-25	NA	no	yes	negative	NA	yes	negative	NA	no	yes	positive	yes	positive	155	negative	NA	positive	3	yes	10	S261	10	male	BM	SchistoNeg	yes
SF279	2012-05-19	36.8	no	yes	positive	73	yes	negative	NA	no	yes	negative	no	negative	NA	negative	NA	negative	NA	yes	10.6	S270	9	male	BM	SchistoNeg	yes
SF280	2012-05-15	NA	no	yes	positive	316	yes	negative	NA	no	yes	negative	no	negative	NA	negative	NA	negative	NA	yes	12.2	S325	7	male	BM	SchistoNeg	yes
SF281	2012-05-15	36.8	no	yes	negative	NA	yes	negative	NA	no	yes	negative	no	negative	NA	negative	NA	negative	NA	yes	10.3	S409	14	male	BM	SchistoNeg	yes
SF282	2013-04-04	NA	no	yes	negative	NA	yes	negative	NA	no	yes	negative	no	negative	NA	negative	NA	negative	NA	yes	10.9	S409	15	male	BM	SchistoNeg	yes
SF283	2012-05-19	37.6	no	yes	positive	23	yes	negative	NA	no	yes	positive	yes	negative	NA	positive	19	negative	NA	yes	10.7	S414	10	female	BM	SchistoNeg	yes
SF284	2012-05-21	NA	no	yes	negative	NA	yes	negative	NA	no	yes	positive	no	positive	2	negative	NA	negative	NA	yes	13.2	S425	12	female	BM	SchistoNeg	yes
SF285	2013-04-25	NA	no	yes	negative	NA	yes	negative	NA	no	yes	negative	no	negative	NA	negative	NA	negative	NA	no	NA	S485	15	female	BM	SchistoNeg	yes
SF286	2013-04-26	NA	no	yes	negative	NA	yes	positive	4	no	yes	negative	no	negative	NA	negative	NA	negative	NA	NA	NA	S054	7	male	BM	SchistoNeg	yes
SF287	2012-05-16	NA	no	yes	negative	NA	yes	positive	27	no	yes	positive	no	positive	45	negative	NA	negative	NA	yes	11.6	S107	13	male	BM	SchistoPos	no
SF288	2012-05-21	NA	no	yes	negative	NA	yes	positive	4	no	yes	negative	no	negative	NA	negative	NA	negative	NA	yes	9.4	S335	7	male	BM	SchistoPos	yes
SF289	2012-05-20	NA	no	yes	negative	NA	yes	negative	NA	no	yes	positive	yes	positive	72	positive	4	negative	NA	yes	8.1	S407	7	female	BM	SchistoNeg	yes
SF290	2013-04-25	36.5	no	yes	negative	NA	yes	negative	NA	no	yes	positive	yes	negative	NA	positive	30	negative	NA	no	NA	S487	7	female	BM	SchistoNeg	yes
SF291	2012-05-18	NA	no	yes	negative	NA	yes	negative	NA	no	yes	negative	no	negative	NA	negative	NA	negative	NA	yes	10.4	S288	14	female	BM	SchistoNeg	yes
SF292	2013-04-25	NA	no	yes	negative	NA	yes	negative	NA	no	yes	positive	yes	negative	NA	positive	46	positive	7	no	NA	S486	7	female	BM	SchistoNeg	yes
SF293	2013-04-24	NA	no	yes	negative	NA	yes	negative	NA	no	yes	negative	no	negative	NA	negative	NA	negative	NA	no	NA	S488	11	female	BM	SchistoNeg	yes
SF294	2012-05-19	NA	no	yes	negative	NA	yes	negative	NA	no	yes	positive	yes	positive	16	positive	7	negative	NA	yes	12.6	S343	8	female	BM	SchistoNeg	yes
SF295	2013-04-22	NA	no	yes	positive	3349	yes	positive	12	yes	yes	positive	yes	negative	NA	positive	9	positive	3	no	NA	EGS003	11	male	PK	SchistoPos	no
SF296	2013-05-08	37.1	no	yes	negative	NA	yes	positive	51	no	yes	negative	no	negative	NA	negative	NA	negative	NA	no	NA	EGS006	9	female	PK	SchistoPos	yes
SF297	2013-05-08	36.9	yes	yes	positive	1490	yes	positive	3	yes	yes	negative	no	negative	NA	negative	NA	negative	NA	no	NA	EGS007	9	male	PK	SchistoPos	yes
SF298	2013-05-08	37.1	no	yes	negative	NA	yes	positive	25	no	yes	positive	yes	positive	94	negative	NA	positive	45	no	NA	EGS009	6	female	PK	SchistoPos	yes
SF299	2013-05-08	37.4	no	yes	negative	NA	yes	positive	5	no	yes	positive	no	positive	504	negative	NA	negative	NA	no	NA	EGS011	12	male	PK	SchistoPos	yes
SF300	2013-05-13	37.1	no	yes	positive	2109	yes	positive	7	yes	yes	negative	no	negative	NA	negative	NA	negative	NA	no	NA	EGS012	6	female	PK	SchistoPos	yes
SF301	2013-05-13	36.9	no	yes	negative	NA	yes	positive	23	no	yes	positive	no	negative	NA	negative	NA	negative	NA	no	NA	EGS018	13	female	PK	SchistoPos	yes
SF302	2013-05-13	36.7	no	yes	positive	202	yes	positive	24	yes	yes	negative	no	negative	NA	negative	NA	negative	NA	no	NA	EGS023	13	female	PK	SchistoPos	yes
SF303	2013-05-13	37	no	yes	positive	20263	yes	positive	2	yes	yes	negative	no	negative	NA	negative	NA	negative	NA	no	NA	EGS026	12	female	PK	SchistoPos	yes
SF304	2013-05-16	NA	no	yes	positive	3135	yes	negative	NA	no	yes	negative	no	negative	NA	negative	NA	negative	NA	no	NA	EGS017	7	female	PK	SchistoNeg	yes
SF305	2013-05-17	38.4	yes	yes	positive	866	yes	negative	NA	no	yes	negative	no	negative	NA	negative	NA	negative	NA	no	NA	EGS073	12	male	PK	SchistoNeg	yes
SF306	2013-05-17	37.9	no	yes	positive	1601	yes	negative	NA	no	yes	negative	no	negative	NA	negative	NA	negative	NA	yes	NA	EGS074	8	male	PK	SchistoPos	yes
SF307	2013-05-21	NA	no	yes	negative	NA	yes	negative	NA	no	yes	positive	yes	negative	NA	positive	5	negative	NA	no	NA	EGS001	15	male	PK	SchistoNeg	yes
SF308	2013-05-21	NA	no	yes	negative	NA	yes	negative	NA	no	yes	positive	no	positive	2957	negative	NA	negative	NA	no	NA	EGS002	9	male	PK	SchistoNeg	yes
SF309	2013-05-21	NA	no	yes	negative	NA	yes	negative	NA	no	yes	negative	no	negative	NA	negative	NA	negative	NA	no	NA	EGS021	5	female	PK	SchistoPos	yes
SF310	2013-05-21	NA	no	yes	negative	NA	yes	negative	NA	no	yes	negative	no	negative	NA	negative	NA	negative	NA	no	NA	EGS004	5	male	PK	SchistoPos	yes
SF311	2013-05-21	NA	no	yes	negative	NA	yes	negative	NA	no	yes	negative	no	negative	NA	negative	NA	negative	NA	no	NA	EGS010	5	female	PK	SchistoPos	yes
SF312	2013-05-21	NA	no	yes	negative	NA	yes	positive	8	no	yes	negative	no	negative	NA	negative	NA	negative	NA	no	NA	EGS005	7	female	PK	SchistoPos	yes
SF313	2013-05-21	NA	no	yes	negative	NA	yes	positive	43	no	yes	negative	no	negative	NA	negative	NA	negative	NA	no	NA	EGS008	7	female	PK	SchistoPos	yes
SF314	2013-05-21	NA	no	yes	negative	NA	yes	positive	1	no	yes	negative	no	negative	NA	negative	NA	negative	NA	no	NA	EGS013	6	female	PK	SchistoPos	yes
SF315	2013-05-21	NA	no	yes	negative	NA	yes	positive	6	no	yes	negative	no	negative	NA	negative	NA	negative	NA	no	NA	EGS014	7	female	PK	SchistoPos	yes
SF316	2014-05-21	NA	no	yes	negative	NA	yes	positive	4	no	yes	negative	no	negative	NA	negative	NA	negative	NA	no	NA	EGS015	6	male	PK	SchistoPos	yes
SF317	2013-05-21	NA	no	yes	negative	NA	yes	positive	8	no	yes	negative	no	negative	NA	negative	NA	negative	NA	no	NA	EGS016	7	female	PK	SchistoPos	yes
SF318	2013-05-21	37.1	no	yes	positive	199	yes	positive	91	yes	yes	positive	yes	negative	NA	positive	2	negative	NA	no	NA	EGS019	9	male	PK	SchistoPos	yes
SF319	2013-05-21	38.1	yes	yes	negative	NA	yes	positive	31	no	yes	positive	yes	negative	NA	positive	4	negative	NA	no	NA	EGS020	9	female	PK	SchistoPos	yes
SF320	2013-05-21	NA	no	yes	negative	NA	yes	positive	17	no	yes	positive	yes	negative	NA	positive	1	negative	NA	no	NA	EGS022	6	male	PK	SchistoPos	yes
SF321	2013-05-21	37.3	no	yes	negative	NA	yes	positive	47	no	yes	positive	yes	negative	NA	negative	NA	positive	4	no	NA	EGS024	10	male	PK	SchistoPos	yes
SF322	2013-05-21	NA	no	yes	positive	223	yes	positive	1	yes	yes	negative	no	negative	NA	negative	NA	negative	NA	no	NA	EGS025	15	male	PK	SchistoPos	yes
SF323	2013-05-21	NA	no	yes	negative	NA	yes	positive	1	no	yes	negative	no	negative	NA	negative	NA	negative	NA	no	NA	EGS027	9	female	PK	SchistoPos	no
SF324	2013-05-21	36.9	no	yes	positive	221	yes	positive	29	yes	yes	negative	no	negative	NA	negative	NA	negative	NA	no	NA	EGS028	12	female	PK	SchistoPos	yes
SF325	2013-05-21	37.1	no	yes	negative	NA	yes	positive	1	no	yes	negative	no	negative	NA	negative	NA	negative	NA	no	NA	EGS029	6	female	PK	SchistoPos	yes
SF326	2013-05-21	37.8	no	yes	positive	4275	yes	positive	7	yes	yes	negative	no	negative	NA	negative	NA	negative	NA	no	NA	EGS030	8	male	PK	SchistoPos	yes
SF327	2013-05-21	36.5	no	yes	positive	650	yes	positive	686	yes	yes	negative	no	negative	NA	negative	NA	negative	NA	no	NA	EGS031	13	female	PK	SchistoPos	yes
SF328	2013-05-21	37.5	no	yes	positive	898	yes	positive	86	yes	yes	negative	no	negative	NA	negative	NA	negative	NA	no	NA	EGS032	14	female	PK	SchistoPos	yes
SF329	2013-05-21	NA	no	yes	negative	NA	yes	positive	8	no	yes	negative	no	negative	NA	negative	NA	negative	NA	no	NA	EGS033	14	female	PK	SchistoPos	yes
SF330	2013-05-21	NA	no	yes	negative	NA	yes	positive	101	no	yes	negative	no	negative	NA	negative	NA	negative	NA	no	NA	EGS034	9	female	PK	SchistoPos	yes
SF331	2013-05-21	NA	no	yes	negative	NA	yes	positive	33	no	yes	negative	no	negative	NA	negative	NA	negative	NA	no	NA	EGS035	13	female	PK	SchistoPos	yes
SF332	2013-05-21	36.7	no	yes	positive	1898	yes	positive	9	yes	yes	negative	no	negative	NA	negative	NA	negative	NA	no	NA	EGS036	5	female	PK	SchistoPos	yes
SF333	2013-05-21	NA	no	yes	negative	NA	yes	positive	98	no	yes	negative	no	negative	NA	negative	NA	negative	NA	no	NA	EGS037	9	female	PK	SchistoPos	yes
SF334	2013-05-21	NA	no	yes	negative	NA	yes	negative	NA	no	yes	positive	yes	negative	NA	positive	4	negative	NA	no	NA	EGS038	5	female	PK	SchistoPos	yes
SF335	2013-05-21	NA	no	yes	positive	43	yes	positive	65	yes	yes	positive	yes	negative	NA	positive	2	negative	NA	no	NA	EGS039	11	female	PK	SchistoPos	yes
SF336	2013-05-21	NA	no	yes	negative	NA	yes	positive	5	no	yes	positive	no	positive	212	negative	NA	negative	NA	no	NA	EGS040	6	female	PK	SchistoPos	yes
SF337	2013-05-21	NA	no	yes	negative	NA	yes	positive	99	no	yes	positive	no	positive	382	negative	NA	negative	NA	no	NA	EGS041	10	male	PK	SchistoPos	yes
SF338	2013-05-21	NA	no	yes	negative	NA	yes	positive	22	no	yes	positive	yes	positive	42	positive	4	positive	6	no	NA	EGS042	15	male	PK	SchistoPos	yes
SF339	2013-05-21	36.4	no	yes	positive	135	yes	negative	NA	no	yes	negative	no	negative	NA	negative	NA	negative	NA	no	NA	EGS043	11	male	PK	SchistoPos	yes
SF340	2013-05-21	NA	no	yes	negative	NA	yes	positive	143	no	yes	negative	no	negative	NA	negative	NA	negative	NA	no	NA	EGS044	5	male	PK	SchistoPos	yes
SF341	2013-05-21	NA	no	yes	negative	NA	yes	positive	538	no	yes	positive	yes	negative	NA	positive	38	negative	NA	no	NA	EGS045	12	male	PK	SchistoPos	yes
SF342	2013-05-21	36.5	no	yes	positive	1781	yes	positive	207	yes	yes	positive	yes	positive	518	positive	10	negative	NA	no	NA	EGS046	15	female	PK	SchistoPos	yes
SF343	2013-05-29	NA	no	yes	negative	NA	yes	positive	2	no	yes	negative	no	negative	NA	negative	NA	negative	NA	no	NA	EGS069	11	male	PK	SchistoPos	yes
SF344	2013-05-29	NA	no	yes	negative	NA	yes	negative	NA	no	yes	positive	yes	negative	NA	negative	NA	positive	12	no	NA	EGS070	16	male	PK	SchistoNeg	yes
SF345	2013-05-21	37	no	yes	positive	784	yes	positive	108	yes	yes	positive	yes	negative	NA	positive	9	positive	21	no	NA	EGS049	12	male	PK	SchistoPos	yes
SF346	2013-05-21	37	no	yes	positive	1057	yes	positive	333	yes	yes	negative	no	negative	NA	negative	NA	negative	NA	no	NA	EGS050	10	male	PK	SchistoPos	yes
SF347	2013-05-21	NA	no	yes	negative	NA	yes	positive	35	no	yes	positive	yes	negative	NA	positive	4	negative	NA	no	NA	EGS051	10	female	PK	SchistoPos	yes
SF348	2013-05-21	NA	no	yes	negative	NA	yes	positive	336	no	yes	positive	yes	negative	NA	positive	250	negative	NA	no	NA	EGS052	9	male	PK	SchistoPos	no
SF349	2013-05-21	NA	no	yes	negative	NA	yes	positive	61	no	yes	positive	yes	positive	139	positive	2	positive	11	no	NA	EGS053	15	male	PK	SchistoPos	no
SF350	2013-05-29	36.7	no	yes	negative	NA	yes	negative	NA	no	yes	positive	yes	positive	1	negative	NA	positive	6	no	NA	EGS071	13	female	PK	SchistoNeg	yes
SF351	2013-05-29	NA	no	yes	negative	NA	yes	negative	NA	no	yes	negative	no	negative	NA	negative	NA	negative	NA	no	NA	EGS072	15	female	PK	SchistoPos	yes
SF352	2013-05-29	NA	no	yes	negative	NA	yes	positive	4	no	yes	negative	no	negative	NA	negative	NA	negative	NA	no	NA	EGS075	15	male	PK	SchistoPos	no
SF353	2013-05-29	NA	no	yes	negative	NA	yes	negative	NA	no	yes	negative	no	negative	NA	negative	NA	negative	NA	no	NA	EGS076	5	female	PK	SchistoNeg	yes
SF354	2013-05-29	NA	no	yes	negative	NA	yes	negative	NA	no	yes	positive	yes	negative	NA	positive	2	negative	NA	no	NA	EGS077	12	female	PK	SchistoPos	yes
SF355	2014-05-29	NA	no	yes	negative	NA	yes	negative	NA	no	yes	negative	no	negative	NA	negative	NA	negative	NA	no	NA	EGS078	13	female	PK	SchistoNeg	yes
SF356	2013-05-29	NA	no	yes	negative	NA	yes	positive	6	no	yes	negative	no	negative	NA	negative	NA	negative	NA	no	NA	EGS079	16	female	PK	SchistoPos	yes
SF357	2013-05-29	NA	no	yes	negative	NA	yes	negative	NA	no	yes	negative	no	negative	NA	negative	NA	negative	NA	no	NA	EGS080	14	female	PK	SchistoPos	yes
SF358	2013-05-29	NA	no	yes	negative	NA	yes	positive	3	no	yes	negative	no	negative	NA	negative	NA	negative	NA	no	NA	EGS081	16	male	PK	SchistoPos	yes
SF359	2013-06-29	NA	no	yes	negative	NA	yes	positive	26	no	yes	negative	no	negative	NA	negative	NA	negative	NA	no	NA	EGS082	7	male	PK	SchistoPos	yes
SF360	2013-05-29	NA	no	yes	positive	456	yes	negative	NA	no	yes	negative	no	negative	NA	negative	NA	negative	NA	no	NA	EGS083	10	male	PK	SchistoPos	yes
SF361	2013-05-29	NA	no	yes	negative	NA	yes	positive	23	no	yes	negative	no	negative	NA	negative	NA	negative	NA	no	NA	EGS084	12	female	PK	SchistoPos	yes
SF362	2013-05-29	NA	no	yes	negative	NA	yes	positive	48	no	yes	negative	no	negative	NA	negative	NA	negative	NA	no	NA	EGS085	13	male	PK	SchistoPos	yes
SF363	2013-05-16	NA	no	yes	negative	NA	yes	negative	NA	no	yes	negative	no	negative	NA	negative	NA	negative	NA	no	NA	EGS088	16	female	PK	SchistoNeg	yes
SF364	2013-05-29	NA	no	yes	negative	NA	yes	positive	NA	no	yes	positive	no	positive	26	negative	NA	negative	NA	no	NA	EGS089	14	male	PK	SchistoPos	yes
SF365	2013-05-28	NA	no	yes	negative	NA	yes	positive	465	no	yes	negative	no	negative	NA	negative	NA	negative	NA	no	NA	EGS090	15	male	PK	SchistoPos	yes
SF366	2013-05-28	NA	no	yes	negative	NA	yes	positive	8	no	yes	positive	yes	positive	233	positive	1	negative	NA	no	NA	EGS091	16	male	PK	SchistoPos	yes
SF367	2013-05-29	NA	no	yes	negative	NA	yes	negative	NA	no	yes	positive	yes	negative	NA	positive	1	negative	NA	no	NA	EGS092	5	male	PK	SchistoNeg	yes
SF368	2013-05-29	NA	no	yes	negative	NA	yes	negative	NA	no	yes	negative	no	negative	NA	negative	NA	negative	NA	no	NA	EGS093	9	male	PK	SchistoPos	yes
SF369	2013-05-29	NA	no	yes	negative	NA	yes	negative	NA	no	yes	negative	no	negative	NA	negative	NA	negative	NA	no	NA	EGS094	11	female	PK	SchistoPos	yes
SF370	2013-05-29	NA	no	yes	positive	61	yes	negative	NA	no	yes	positive	yes	negative	NA	positive	1	negative	NA	no	NA	EGS095	13	female	PK	SchistoNeg	yes
SF371	2013-05-29	NA	no	yes	negative	NA	yes	negative	NA	no	yes	negative	no	negative	NA	negative	NA	negative	NA	no	NA	EGS096	15	female	PK	SchistoNeg	yes
SF372	2013-05-29	NA	no	yes	negative	NA	yes	positive	7	no	yes	negative	no	negative	NA	negative	NA	negative	NA	no	NA	EGS097	16	female	PK	SchistoPos	yes
SF373	2013-05-29	NA	no	yes	negative	NA	yes	negative	NA	no	yes	positive	no	positive	1	negative	NA	negative	NA	no	NA	EGS098	14	male	PK	SchistoPos	yes
SF374	2013-05-29	NA	no	yes	negative	NA	yes	negative	NA	no	yes	positive	yes	negative	NA	negative	NA	positive	1	no	NA	EGS099	12	male	PK	SchistoNeg	yes
SF375	2013-05-29	NA	no	yes	negative	NA	yes	negative	NA	no	yes	negative	no	negative	NA	negative	NA	negative	NA	no	NA	EGS100	16	female	PK	SchistoPos	yes
SF376	2013-05-29	NA	no	yes	negative	NA	yes	negative	NA	no	yes	negative	no	negative	NA	negative	NA	negative	NA	no	NA	EGS101	13	male	PK	SchistoNeg	yes
SF377	2013-05-29	NA	no	yes	positive	226	yes	positive	4	yes	yes	negative	no	negative	NA	negative	NA	negative	NA	no	NA	EGS102	7	male	PK	SchistoPos	yes
SF378	2013-05-29	NA	no	yes	negative	NA	yes	negative	NA	no	yes	negative	no	negative	NA	negative	NA	negative	NA	no	NA	EGS103	5	male	PK	SchistoPos	yes
SF379	2013-05-29	NA	no	yes	positive	22394	yes	negative	NA	no	yes	negative	no	negative	NA	negative	NA	negative	NA	no	NA	EGS104	5	female	PK	SchistoNeg	yes
SF380	2013-05-29	NA	no	yes	positive	139	yes	negative	NA	no	yes	negative	no	negative	NA	negative	NA	negative	NA	no	NA	EGS105	13	female	PK	SchistoNeg	yes
SF381	2013-06-06	37.1	no	yes	positive	1007	yes	positive	1	yes	yes	negative	no	negative	NA	negative	NA	negative	NA	no	NA	EGS106	7	female	PK	SchistoPos	yes
SF382	2013-06-06	36.7	no	yes	positive	1721	yes	positive	36	yes	yes	negative	no	negative	NA	negative	NA	negative	NA	no	NA	EGS107	6	male	PK	SchistoPos	yes
SF383	2013-06-12	NA	no	yes	positive	772	yes	negative	NA	no	yes	positive	yes	negative	NA	positive	11	negative	NA	no	NA	EGS108	16	male	PK	SchistoNeg	yes
SF384	2013-06-12	NA	no	yes	negative	NA	yes	positive	1	no	yes	negative	no	negative	NA	negative	NA	negative	NA	no	NA	EGS109	8	female	PK	SchistoPos	yes
SF385	2013-06-12	NA	no	yes	negative	NA	yes	negative	NA	no	yes	positive	yes	positive	304	positive	6	negative	NA	no	NA	EGS110	9	female	PK	SchistoNeg	yes
SF386	2013-06-12	NA	no	yes	positive	713	yes	negative	NA	no	yes	negative	no	negative	NA	negative	NA	negative	NA	no	NA	EGS111	11	female	PK	SchistoNeg	yes
SF387	2013-06-12	NA	no	yes	negative	NA	yes	negative	NA	no	yes	positive	yes	positive	402	positive	2	negative	NA	no	NA	EGS112	5	male	PK	SchistoPos	yes
SF388	2013-06-12	NA	no	yes	negative	NA	yes	negative	NA	no	yes	positive	no	positive	96	negative	NA	negative	NA	no	NA	EGS113	6	female	PK	SchistoNeg	yes
SF389	2013-06-12	NA	no	yes	negative	NA	yes	negative	NA	no	yes	negative	no	negative	NA	negative	NA	negative	NA	no	NA	EGS114	12	male	PK	SchistoNeg	yes
SF390	2013-06-12	NA	no	yes	negative	NA	yes	negative	NA	no	yes	positive	no	positive	124	negative	NA	negative	NA	no	NA	EGS115	11	male	PK	SchistoNeg	yes
SF391	2013-06-12	NA	no	yes	negative	NA	yes	positive	2	no	yes	negative	no	negative	NA	negative	NA	negative	NA	no	NA	EGS124	10	female	PK	SchistoPos	yes
SF392	2013-06-12	NA	no	yes	positive	1397	yes	negative	NA	no	yes	negative	no	negative	NA	negative	NA	negative	NA	no	NA	EGS125	7	male	PK	SchistoNeg	yes
SF393	2012-05-12	NA	no	yes	positive	23	yes	negative	NA	no	yes	positive	no	positive	348	negative	NA	negative	NA	yes	10.1	S177	13	male	BM	SchistoNeg	yes
SF394	2012-05-19	37.3	no	yes	negative	NA	yes	positive	4	no	yes	negative	no	negative	NA	negative	NA	negative	NA	yes	10.4	S210	16	female	BM	SchistoPos	yes
SF395	2012-05-19	37.3	no	yes	negative	NA	yes	negative	NA	no	yes	positive	yes	negative	NA	positive	4	negative	NA	yes	8.3	S232	7	female	BM	SchistoNeg	yes
SF396	2012-12-10	NA	no	yes	negative	NA	yes	negative	NA	no	yes	negative	no	negative	NA	negative	NA	negative	NA	yes	11.3	S257	12	male	BM	SchistoNeg	yes
SF397	2012-05-18	NA	no	yes	negative	NA	yes	negative	NA	no	yes	positive	yes	positive	160	positive	36	positive	4	yes	10.6	S341	7	male	BM	SchistoNeg	yes
SF398	2012-05-25	NA	NA	yes	negative	NA	yes	negative	NA	no	yes	positive	yes	positive	NA	positive	3	negative	NA	yes	10.5	S436	9	female	BM	SchistoNeg	yes
SF399	2012-05-18	NA	no	yes	negative	NA	yes	positive	3	no	yes	negative	no	negative	NA	negative	NA	negative	NA	yes	11.8	S400	12	male	BM	SchistoPos	yes
SF400	2012-05-25	35.9	no	yes	negative	NA	yes	positive	2	no	yes	positive	no	positive	5	negative	NA	negative	NA	yes	11.6	S309	13	male	BM	SchistoPos	yes
SF401	2013-06-20	36.5	no	yes	negative	NA	yes	negative	NA	no	yes	negative	no	negative	NA	negative	NA	negative	NA	no	NA	S491	15	male	BM	SchistoNeg	yes
SF402	2013-06-20	37.1	no	yes	negative	NA	yes	negative	NA	no	yes	negative	no	negative	NA	negative	NA	negative	NA	no	NA	S506	17	female	BM	SchistoNeg	yes
SF403	2012-05-24	36.7	no	yes	negative	NA	yes	negative	NA	no	yes	positive	yes	negative	NA	positive	25	negative	NA	NA	NA	S122	7	male	BM	SchistoNeg	yes
SF404	2013-06-19	37.3	no	yes	negative	NA	yes	negative	NA	no	yes	positive	no	positive	370	negative	NA	negative	NA	NA	NA	S505	8	male	BM	SchistoNeg	no
SF405	2013-06-19	37	no	yes	negative	NA	yes	negative	NA	no	yes	negative	no	negative	NA	negative	NA	negative	NA	NA	NA	S489	11	male	BM	SchistoNeg	yes
SF406	2012-05-18	NA	no	yes	negative	NA	yes	negative	NA	no	yes	negative	no	negative	NA	negative	NA	negative	NA	yes	11.1	S304	13	female	BM	SchistoNeg	yes
SF407	2013-07-15	NA	no	yes	negative	NA	yes	negative	NA	no	yes	positive	yes	negative	NA	positive	4	positive	2	no	NA	EGS160	14	male	PK	SchistoNeg	yes
SF408	2013-07-15	NA	no	yes	negative	NA	yes	negative	NA	no	yes	positive	yes	negative	NA	positive	1	negative	NA	no	NA	EGS161	12	male	PK	SchistoNeg	yes
SF409	2013-07-15	NA	no	yes	positive	1362	yes	negative	NA	no	yes	positive	yes	negative	NA	positive	1	positive	1	no	NA	EGS162	9	male	PK	SchistoPos	yes
sf410	2013-07-14	NA	no	yes	positive	102	yes	positive	5	yes	yes	positive	yes	negative	NA	positive	2	positive	6	no	NA	EGS163	13	male	PK	SchistoPos	yes
SF411	2013-07-15	NA	no	yes	negative	NA	yes	positive	336	no	yes	positive	yes	positive	537	positive	2	positive	6	no	NA	EGS164	10	male	PK	SchistoPos	yes
SF412	2013-07-15	NA	no	yes	positive	172	yes	positive	4	yes	yes	positive	yes	positive	194	positive	2	positive	2	no	NA	ESG165	6	male	PK	SchistoPos	yes
SF413	2013-07-15	NA	no	yes	negative	NA	yes	negative	NA	no	yes	positive	yes	negative	NA	negative	NA	positive	2	no	NA	EGS166	12	male	PK	SchistoNeg	yes
SF414	2013-07-15	NA	no	yes	negative	NA	yes	negative	NA	no	yes	positive	yes	negative	NA	positive	1	positive	5	no	NA	EGS167	10	male	PK	SchistoNeg	yes
SF415	2013-07-15	NA	no	yes	negative	NA	yes	negative	NA	no	yes	positive	no	positive	296	negative	NA	negative	NA	no	NA	EGS168	6	female	PK	SchistoNeg	yes
SF416	2013-07-15	NA	no	yes	positive	315	yes	positive	8	yes	yes	positive	yes	positive	508	positive	3	negative	NA	no	NA	EGS169	10	male	PK	SchistoPos	yes
SF417	2013-06-24	NA	no	yes	negative	NA	yes	negative	NA	no	yes	negative	no	negative	NA	negative	NA	negative	NA	no	NA	EGS135	10	female	PK	SchistoPos	yes
SF418	2013-07-24	37.1	no	yes	negative	NA	yes	positive	1	no	yes	negative	no	negative	NA	negative	NA	negative	NA	no	NA	EGS136	6	male	PK	SchistoPos	yes
SF419	2013-07-24	NA	no	yes	negative	NA	yes	positive	3	no	yes	negative	no	negative	NA	negative	NA	negative	NA	no	NA	EGS419	11	female	PK	SchistoPos	no
SF420	2013-07-24	NA	no	yes	negative	NA	yes	positive	43	no	yes	negative	no	negative	NA	negative	NA	negative	NA	no	NA	EGS138	7	female	PK	SchistoPos	yes
SF421	2013-07-24	NA	no	yes	negative	NA	yes	positive	2	no	yes	negative	no	negative	NA	negative	NA	negative	NA	no	NA	EGS139	8	female	PK	SchistoPos	yes
SF422	2013-07-24	NA	no	yes	negative	NA	yes	positive	3	no	yes	positive	yes	negative	NA	negative	NA	positive	9	no	NA	EGS140	14	male	PK	SchistoPos	yes
SF423	2013-07-24	NA	no	yes	positive	290	yes	negative	NA	no	yes	negative	no	negative	NA	negative	NA	negative	NA	no	NA	EGS141	6	female	PK	SchistoPos	yes
SF424	2013-07-24	36.9	no	yes	negative	NA	yes	positive	11	no	yes	negative	no	negative	NA	negative	NA	negative	NA	no	NA	EGS197	8	female	PK	SchistoPos	yes
SF425	2013-06-24	NA	no	yes	positive	137	yes	positive	13	yes	yes	positive	yes	positive	93	positive	5	positive	2	no	NA	EGS148	6	male	PK	SchistoPos	yes
SF426	2013-06-24	NA	yes	yes	positive	1496	yes	positive	6	yes	yes	positive	yes	positive	347	positive	1	positive	7	no	NA	EGS149	10	female	PK	SchistoPos	yes
SF427	2013-07-24	NA	no	yes	positive	959	yes	positive	37	yes	yes	positive	yes	negative	NA	positive	4	positive	5	no	NA	EGS150	12	male	PK	SchistoPos	yes
SF428	2013-06-24	NA	no	yes	positive	7396	yes	positive	49	yes	yes	negative	no	negative	NA	negative	NA	negative	NA	no	NA	EGS151	6	male	PK	SchistoPos	yes
SF429	2013-06-24	NA	no	yes	negative	NA	yes	positive	92	no	yes	negative	no	negative	NA	negative	NA	negative	NA	no	NA	EGS152	7	male	PK	SchistoPos	yes
SF430	2013-06-24	NA	no	yes	positive	153	yes	negative	NA	no	yes	negative	no	negative	NA	negative	NA	negative	NA	NA	NA	EGS153	13	female	PK	SchistoNeg	yes
SF431	2013-06-24	37.2	yes	yes	positive	23882	yes	negative	NA	no	yes	positive	yes	negative	NA	positive	3	negative	NA	yes	14.2	EGS154	11	male	PK	SchistoNeg	yes
SF432	2013-06-24	NA	no	yes	positive	93	yes	positive	82	yes	yes	positive	yes	negative	NA	positive	4	negative	NA	no	NA	EGS155	11	female	PK	SchistoPos	yes
SF433	2013-06-24	NA	no	yes	negative	NA	yes	negative	NA	no	yes	positive	yes	negative	NA	positive	1	negative	NA	no	NA	EGS156	9	female	PK	SchistoNeg	yes
SF434	2013-06-24	NA	no	yes	negative	NA	yes	positive	456	no	yes	negative	no	negative	NA	negative	NA	negative	NA	no	NA	EGS157	8	male	PK	SchistoPos	yes
SF436	2013-07-15	NA	no	yes	negative	NA	yes	positive	10	no	yes	negative	no	negative	NA	negative	NA	negative	NA	no	NA	EGS170	13	female	PK	SchistoPos	yes
SF437	2013-07-15	NA	no	yes	negative	NA	yes	negative	NA	no	yes	negative	no	negative	NA	negative	NA	negative	NA	no	NA	EGS171	10	male	PK	SchistoPos	yes
SF438	2013-07-15	NA	no	yes	negative	NA	yes	negative	NA	no	yes	negative	no	negative	NA	negative	NA	negative	NA	no	NA	EGS172	13	male	PK	SchistoPos	yes
SF439	2013-07-15	NA	no	yes	negative	NA	yes	negative	NA	no	yes	negative	no	negative	NA	negative	NA	negative	NA	no	NA	ESG173	16	female	PK	SchistoPos	yes
SF440	2013-07-15	NA	no	yes	negative	NA	yes	negative	NA	no	yes	negative	no	negative	NA	negative	NA	negative	NA	no	NA	EGS174	6	female	PK	SchistoPos	yes
SF441	2013-07-15	NA	no	yes	negative	NA	yes	negative	NA	no	yes	negative	no	negative	NA	negative	NA	negative	NA	no	NA	EGS175	9	male	PK	SchistoPos	yes
SF442	2013-07-15	NA	no	yes	negative	NA	yes	negative	NA	no	yes	positive	yes	negative	NA	positive	5	negative	NA	no	NA	EGS176	12	male	PK	SchistoPos	yes
SF443	2013-07-15	NA	no	yes	negative	NA	yes	negative	NA	no	yes	negative	no	negative	NA	negative	NA	negative	NA	no	NA	EGS177	15	male	PK	SchistoNeg	yes
SF444	2013-07-15	NA	no	yes	positive	393	yes	negative	NA	no	yes	negative	no	negative	NA	negative	NA	negative	NA	no	NA	EGS178	11	female	PK	SchistoNeg	yes
SF445	2013-07-15	NA	no	yes	positive	45	yes	negative	NA	no	yes	negative	no	negative	NA	negative	NA	negative	NA	no	NA	EGS179	7	female	PK	SchistoNeg	yes
SF446	2013-07-10	NA	no	yes	negative	NA	yes	positive	4	no	yes	negative	no	negative	NA	negative	NA	negative	NA	no	NA	EGS180	7	female	PK	SchistoPos	yes
SF447	2013-07-15	NA	no	yes	negative	NA	yes	negative	NA	no	yes	negative	no	negative	NA	negative	NA	negative	NA	no	NA	EGS181	5	male	PK	SchistoNeg	yes
SF448	2013-07-15	NA	no	yes	negative	NA	yes	negative	NA	no	yes	negative	no	negative	NA	negative	NA	negative	NA	no	NA	EGS182	14	female	PK	SchistoNeg	yes
SF449	2013-07-15	NA	no	yes	negative	NA	yes	negative	NA	no	yes	negative	no	negative	NA	negative	NA	negative	NA	no	NA	EGS183	10	female	PK	SchistoPos	yes
SF450	2013-07-15	NA	no	yes	positive	4789	yes	negative	NA	no	yes	negative	no	negative	NA	negative	NA	negative	NA	no	NA	EGS184	10	female	PK	SchistoPos	yes
SF451	2013-07-15	NA	no	yes	positive	4966	yes	negative	NA	no	yes	negative	no	negative	NA	negative	NA	negative	NA	no	NA	EGS185	7	female	PK	SchistoPos	yes
SF452	2013-07-15	NA	no	yes	positive	4023	yes	negative	NA	no	yes	negative	no	negative	NA	negative	NA	negative	NA	no	NA	EGS186	5	female	PK	SchistoNeg	yes
SF453	2013-07-15	NA	no	yes	negative	NA	yes	negative	NA	no	yes	negative	no	negative	NA	negative	NA	negative	NA	no	NA	EGS187	11	female	PK	SchistoNeg	yes
SF454	2013-07-15	NA	no	yes	negative	NA	yes	negative	NA	no	yes	negative	no	negative	NA	negative	NA	negative	NA	no	NA	EGS188	11	female	PK	SchistoPos	yes
SF455	2013-07-15	NA	no	yes	negative	NA	yes	positive	2	no	yes	negative	no	negative	NA	negative	NA	negative	NA	no	NA	EGS189	11	female	PK	SchistoPos	yes
SF456	2013-07-15	NA	no	yes	positive	1719	yes	negative	NA	no	yes	negative	no	negative	NA	negative	NA	negative	NA	no	NA	EGS190	5	male	PK	SchistoNeg	yes
SF457	2013-07-15	NA	no	yes	negative	NA	yes	negative	NA	no	yes	positive	yes	positive	112	positive	3	negative	NA	no	NA	EGS191	7	female	PK	SchistoNeg	yes
SF458	2013-07-15	NA	no	yes	positive	174	yes	negative	NA	no	yes	positive	no	positive	380	negative	NA	negative	NA	no	NA	EGS192	9	male	PK	SchistoNeg	yes
SF459	2013-07-29	NA	no	yes	negative	NA	yes	negative	NA	no	yes	negative	no	negative	NA	negative	NA	negative	NA	no	NA	EGS193	12	female	PK	SchistoPos	yes
SF460	2013-07-29	NA	no	yes	positive	3973	yes	positive	301	yes	yes	negative	no	negative	NA	negative	NA	negative	NA	no	NA	EGS194	14	male	PK	SchistoPos	yes
SF461	2013-07-29	NA	no	yes	positive	1531	yes	positive	61	yes	yes	negative	no	negative	NA	negative	NA	negative	NA	no	NA	EGS195	9	male	PK	SchistoPos	yes
SF462	2013-07-29	36.8	no	yes	negative	NA	yes	positive	538	no	yes	negative	no	negative	NA	negative	NA	negative	NA	no	NA	EGS196	6	male	PK	SchistoPos	yes
SF463	2013-08-02	NA	no	yes	positive	91	yes	negative	NA	no	yes	negative	no	negative	NA	negative	NA	negative	NA	no	NA	EGS198	14	female	PK	SchistoNeg	yes
SF464	2013-08-02	NA	no	yes	negative	NA	yes	negative	NA	no	yes	negative	no	negative	NA	negative	NA	negative	NA	no	NA	EGS199	14	female	PK	SchistoNeg	yes
SF465	2013-09-30	NA	no	yes	positive	21053	yes	positive	21	yes	yes	negative	no	negative	NA	negative	NA	negative	NA	no	NA	EGS200	14	female	PK	SchistoPos	yes
SF466	2013-10-10	NA	no	yes	negative	NA	yes	positive	6	no	yes	negative	no	negative	NA	negative	NA	negative	NA	no	NA	EGS201	15	male	PK	SchistoPos	yes
SF467	2013-10-10	36.6	yes	yes	negative	NA	yes	positive	17	no	yes	negative	no	negative	NA	negative	NA	negative	NA	yes	10.4	EGS202	8	female	PK	SchistoPos	yes
SF468	2013-10-10	NA	no	yes	negative	NA	yes	positive	8	no	yes	negative	no	negative	NA	negative	NA	negative	NA	no	NA	EGS203	13	male	PK	SchistoPos	yes
SF469	2013-10-10	NA	no	yes	negative	NA	yes	negative	NA	no	yes	negative	no	negative	NA	negative	NA	negative	NA	no	NA	EGS204	11	male	PK	SchistoPos	yes
SF470	2013-10-10	NA	no	yes	negative	NA	yes	positive	5	no	yes	positive	yes	negative	NA	positive	4	negative	NA	no	NA	EGS205	15	male	PK	SchistoPos	yes
SF471	2013-11-21	NA	no	yes	positive	1123	yes	negative	NA	no	yes	negative	no	negative	NA	negative	NA	negative	NA	no	NA	EGS227	8	female	PK	SchistoNeg	yes
SF472	2013-11-11	NA	no	yes	negative	NA	yes	negative	NA	no	yes	negative	no	negative	NA	negative	NA	negative	NA	no	NA	EGS218	6	female	PK	SchistoNeg	yes
SF473	2013-12-03	NA	no	yes	negative	NA	yes	positive	19	no	yes	negative	no	negative	NA	negative	NA	negative	NA	no	NA	EGS259	12	female	PK	SchistoPos	yes
SF474	2013-12-10	38	yes	yes	positive	23028	yes	positive	4	yes	yes	negative	no	negative	NA	negative	NA	negative	NA	no	NA	EGS291	15	female	PK	SchistoPos	yes
SF475	2013-12-10	NA	no	yes	negative	NA	yes	negative	NA	no	yes	negative	no	negative	NA	negative	NA	negative	NA	no	NA	EGS250	8	female	PK	SchistoNeg	yes
SF476	2013-12-10	37.2	no	yes	positive	210	yes	positive	1400	yes	yes	negative	no	negative	NA	negative	NA	negative	NA	no	NA	EGS294	11	female	PK	SchistoPos	yes
SF477	2013-12-10	38.6	yes	yes	positive	21242	yes	positive	6	yes	yes	negative	no	negative	NA	negative	NA	negative	NA	yes	10.1	EGS290	7	female	PK	SchistoPos	yes
SF478	2013-11-28	NA	no	yes	negative	NA	yes	negative	NA	no	yes	negative	no	negative	NA	negative	NA	negative	NA	no	NA	EGS274	16	female	PK	SchistoPos	no
SF479	2013-12-10	NA	no	yes	negative	NA	yes	positive	2	no	yes	negative	no	negative	NA	negative	NA	negative	NA	no	NA	EGS268	9	female	PK	SchistoNeg	yes
SF480	2013-12-10	NA	no	yes	negative	NA	yes	negative	NA	no	yes	positive	yes	negative	NA	positive	2	negative	NA	no	NA	EGS238	6	male	PK	SchistoNeg	yes
SF481	2013-12-10	NA	no	yes	negative	NA	yes	negative	NA	no	yes	negative	no	negative	NA	negative	NA	negative	NA	no	NA	EGS217	9	female	PK	SchistoNeg	yes
SF482	2013-12-10	37.4	no	yes	positive	444	yes	positive	1	yes	yes	negative	no	negative	NA	negative	NA	negative	NA	no	NA	EGS242	6	female	PK	SchistoPos	yes
SF483	2013-12-10	NA	no	yes	positive	2684	yes	negative	NA	no	yes	negative	no	negative	NA	negative	NA	negative	NA	no	NA	EGS247	6	male	PK	SchistoNeg	yes
SF484	2013-11-29	NA	no	yes	negative	NA	yes	negative	NA	no	yes	positive	yes	negative	NA	positive	28	negative	NA	no	NA	EGS296	9	male	PK	SchistoNeg	no
SF485	2013-12-10	NA	no	yes	negative	NA	yes	negative	NA	no	yes	negative	no	negative	NA	negative	NA	negative	NA	no	NA	EGS206	10	female	PK	SchistoNeg	yes
SF486	2013-12-10	NA	no	yes	positive	74	yes	negative	NA	no	yes	positive	no	positive	98	negative	NA	negative	NA	no	NA	EGS279	8	female	PK	SchistoNeg	yes
SF487	2013-12-10	NA	no	yes	negative	NA	yes	positive	6	no	yes	negative	no	negative	NA	negative	NA	negative	NA	no	NA	EGS256	10	female	PK	SchistoPos	yes
SF488	2013-12-10	NA	no	yes	negative	NA	yes	positive	4	no	yes	negative	no	negative	NA	negative	NA	negative	NA	no	NA	EGS234	8	female	PK	SchistoPos	yes
SF489	2013-11-29	NA	no	yes	negative	NA	yes	positive	358	no	yes	negative	no	negative	NA	negative	NA	negative	NA	yes	9.8	EGS288	13	female	PK	SchistoPos	yes
SF490	2013-11-28	NA	no	yes	negative	NA	yes	negative	NA	no	yes	positive	yes	positive	873	negative	NA	positive	200	no	NA	EGS273	11	male	PK	SchistoNeg	no
SF491	2013-11-27	NA	no	yes	negative	NA	yes	negative	NA	no	yes	negative	no	negative	NA	negative	NA	negative	NA	no	NA	EGS270	6	male	PK	SchistoNeg	yes
SF492	2013-11-11	NA	no	yes	negative	NA	yes	negative	NA	no	yes	negative	no	negative	NA	negative	NA	negative	NA	NA	NA	EGS221	16	female	PK	SchistoNeg	yes
SF493	2013-11-12	NA	no	yes	negative	NA	yes	negative	NA	no	yes	negative	no	negative	NA	negative	NA	negative	NA	no	NA	EGS241	14	female	PK	SchistoNeg	yes
SF494	2013-11-09	36.9	no	yes	negative	NA	yes	positive	17	no	yes	negative	no	negative	NA	negative	NA	negative	NA	no	NA	EGS302	7	female	PK	SchistoPos	yes
SF495	2013-11-11	NA	no	yes	negative	NA	yes	negative	NA	no	yes	negative	no	negative	NA	negative	NA	negative	NA	no	NA	EGS235	7	male	PK	SchistoNeg	yes
SF496	2013-11-11	NA	no	yes	negative	NA	yes	positive	2	no	yes	negative	no	negative	NA	negative	NA	negative	NA	no	NA	EGS239	10	male	PK	SchistoPos	yes
SF497	2013-11-28	NA	no	yes	positive	894	yes	positive	3	yes	yes	positive	yes	negative	NA	positive	1	negative	NA	no	NA	EGS271	16	female	PK	SchistoPos	yes
SF498	2013-11-14	NA	no	yes	positive	96	yes	positive	80	yes	yes	negative	no	negative	NA	negative	NA	negative	NA	no	NA	EGS253	6	female	PK	SchistoPos	yes
SF499	2013-11-11	NA	no	yes	negative	NA	yes	negative	NA	no	yes	positive	no	positive	35	negative	NA	negative	NA	NA	NA	EGS215	9	female	PK	SchistoNeg	yes
SF500	2013-11-11	NA	no	yes	negative	NA	yes	negative	NA	no	yes	positive	yes	positive	150	positive	12	negative	NA	no	NA	EGS231	7	female	PK	SchistoNeg	yes
SF501	2013-11-11	NA	no	yes	positive	2000	yes	negative	NA	no	yes	positive	no	positive	14	negative	NA	negative	NA	NA	NA	EGS228	9	male	PK	SchistoNeg	yes
SF502	2013-11-11	NA	no	yes	negative	NA	yes	negative	NA	no	yes	positive	yes	negative	NA	positive	4	negative	NA	no	NA	EGS214	7	female	PK	SchistoNeg	yes
SF503	2013-11-11	NA	NA	yes	negative	NA	yes	negative	NA	no	yes	positive	no	positive	32	negative	NA	negative	NA	NA	NA	EGS229	7	female	PK	SchistoNeg	yes
SF504	2013-11-11	NA	no	yes	negative	NA	yes	positive	6	no	yes	negative	no	negative	NA	negative	NA	negative	NA	NA	NA	EGS226	14	male	PK	SchistoPos	yes
SF505	2013-11-26	NA	no	yes	negative	NA	yes	negative	NA	no	yes	negative	no	negative	NA	negative	NA	negative	NA	NA	NA	EGS269	16	male	PK	SchistoPos	yes
SF506	2013-11-28	NA	no	yes	negative	NA	yes	negative	NA	no	yes	positive	no	positive	474	negative	NA	negative	NA	NA	NA	EGS281	12	male	PK	SchistoNeg	yes
SF507	2013-11-29	NA	no	yes	negative	NA	yes	positive	49	no	yes	negative	no	negative	NA	negative	NA	negative	NA	no	NA	EGS283	12	female	PK	SchistoPos	yes
SF508	2013-11-28	NA	no	yes	negative	NA	yes	negative	NA	no	yes	positive	no	positive	579	negative	NA	negative	NA	no	NA	EGS272	8	male	PK	SchistoNeg	yes
SF509	2013-11-11	NA	no	yes	positive	245	yes	negative	NA	no	yes	negative	no	negative	NA	negative	NA	negative	NA	NA	NA	EGS225	13	male	PK	SchistoNeg	yes
SF510	2013-11-09	NA	no	yes	negative	NA	yes	positive	119	no	yes	positive	yes	negative	NA	positive	107	negative	NA	NA	NA	EGS298	6	female	PK	SchistoPos	yes
SF511	2013-11-14	NA	no	yes	negative	NA	yes	negative	NA	no	yes	negative	no	negative	NA	negative	NA	negative	NA	NA	NA	EGS249	7	male	PK	SchistoNeg	yes
SF512	2013-12-10	NA	no	yes	negative	NA	yes	positive	2	no	yes	negative	no	negative	NA	negative	NA	negative	NA	no	NA	EGS276	11	female	PK	SchistoPos	yes
SF513	2013-12-10	NA	no	yes	positive	1316	yes	negative	NA	no	yes	positive	no	positive	104	negative	NA	negative	NA	no	NA	EGS282	8	male	PK	SchistoNeg	yes
SF514	2013-12-12	37.3	yes	yes	positive	25080	yes	positive	985	yes	yes	negative	no	negative	NA	negative	NA	negative	NA	yes	9.6	EGS295	11	male	PK	SchistoPos	yes
SF515	2013-11-28	NA	no	yes	negative	NA	yes	positive	12	no	yes	negative	no	negative	NA	negative	NA	negative	NA	no	NA	EGS278	10	male	PK	SchistoPos	yes
SF516	2013-11-29	38	yes	yes	negative	NA	yes	positive	7	no	yes	negative	no	negative	NA	negative	NA	negative	NA	yes	12	EGS285	6	male	PK	SchistoPos	yes
SF517	2013-11-11	NA	no	yes	negative	NA	yes	negative	NA	no	yes	positive	yes	positive	417	positive	62	negative	NA	no	NA	EGS212	10	female	PK	SchistoNeg	yes
SF518	2013-11-11	NA	no	yes	positive	33573	yes	negative	NA	no	yes	negative	no	negative	NA	negative	NA	negative	NA	no	NA	EGS219	6	male	PK	SchistoNeg	yes
SF519	2013-12-10	NA	no	yes	negative	NA	yes	negative	NA	no	yes	positive	yes	positive	289	positive	13	negative	NA	no	NA	EGS261	6	male	PK	SchistoNeg	yes
SF520	2013-12-10	NA	no	yes	negative	NA	yes	positive	12	no	yes	negative	no	negative	NA	negative	NA	negative	NA	no	NA	EGS230	10	female	PK	SchistoPos	yes
SF521	2013-12-10	NA	no	yes	negative	NA	yes	positive	800	no	yes	positive	yes	positive	310	positive	5	negative	NA	no	NA	EGS297	9	female	PK	SchistoPos	yes
SF522	2013-12-10	NA	no	yes	negative	NA	yes	negative	NA	no	yes	positive	yes	positive	2	negative	NA	positive	3	no	NA	EGS252	10	male	PK	SchistoNeg	yes
SF523	2013-12-10	NA	no	yes	negative	NA	yes	negative	NA	no	yes	positive	yes	positive	3	positive	1	negative	NA	no	NA	EGS254	13	female	PK	SchistoNeg	yes
SF524	2013-12-10	NA	no	yes	negative	NA	yes	negative	NA	no	yes	positive	yes	negative	NA	positive	70	negative	NA	no	NA	EGS213	8	male	PK	SchistoNeg	yes
SF525	2013-12-10	NA	no	yes	positive	356	yes	negative	NA	no	yes	positive	yes	negative	NA	positive	13	negative	NA	no	NA	EGS211	6	male	PK	SchistoNeg	yes
SF526	2013-12-10	NA	no	yes	negative	NA	yes	negative	NA	no	yes	positive	no	positive	18	negative	NA	negative	NA	no	NA	EGS232	8	female	PK	SchistoNeg	yes
SF527	2013-12-10	NA	no	yes	negative	NA	yes	negative	NA	no	yes	negative	no	negative	NA	negative	NA	negative	NA	no	NA	EGS280	14	male	PK	SchistoNeg	yes
SF528	2013-11-29	37.7	no	yes	positive	1373	yes	positive	58	yes	yes	negative	no	negative	NA	negative	NA	negative	NA	yes	12.1	EGS292	14	male	PK	SchistoPos	yes
SF529	2013-12-10	NA	no	yes	positive	63697	yes	negative	NA	no	yes	negative	no	negative	NA	negative	NA	negative	NA	NA	NA	EGS244	7	male	PK	SchistoNeg	yes
SF530	2013-12-10	NA	no	yes	negative	NA	yes	negative	NA	no	yes	negative	no	negative	NA	negative	NA	negative	NA	no	NA	EGS224	9	male	PK	SchistoNeg	yes
SF531	2013-12-10	37.6	no	yes	positive	79	yes	positive	14	yes	yes	positive	yes	negative	NA	positive	2	negative	NA	yes	16.5	EGS293	11	female	PK	SchistoPos	yes
SF532	2013-12-10	NA	no	yes	negative	NA	yes	negative	NA	no	yes	negative	no	negative	NA	negative	NA	negative	NA	no	NA	EGS304	10	male	PK	SchistoNeg	yes
SF533	2013-12-10	37.5	no	yes	positive	780	yes	positive	47	yes	yes	negative	no	negative	NA	negative	NA	negative	NA	yes	10.2	EGS299	13	female	PK	SchistoPos	yes
SF534	2013-12-10	NA	no	yes	negative	NA	yes	negative	NA	no	yes	negative	no	negative	NA	negative	NA	negative	NA	no	NA	EGS245	8	male	PK	SchistoNeg	yes
SF535	2013-12-10	NA	no	yes	negative	NA	yes	negative	NA	no	yes	positive	yes	positive	202	positive	4	negative	NA	yes	NA	EGS209	9	male	PK	SchistoNeg	yes
SF536	2013-12-10	NA	no	yes	negative	NA	yes	negative	NA	no	yes	positive	yes	positive	346	positive	23	negative	NA	no	NA	EGS208	10	female	PK	SchistoNeg	yes
SF537	2013-12-10	NA	no	yes	negative	NA	yes	positive	15	no	yes	positive	no	positive	1	negative	NA	negative	NA	no	NA	EGS257	13	female	PK	SchistoPos	yes
SF538	2013-12-10	NA	no	yes	negative	NA	yes	positive	12	no	yes	negative	no	negative	NA	negative	NA	negative	NA	no	NA	EGS260	9	female	PK	SchistoPos	yes
SF539	2013-12-10	NA	no	yes	negative	NA	yes	positive	1	no	yes	negative	no	negative	NA	negative	NA	negative	NA	no	NA	EGS264	13	female	PK	SchistoPos	yes
SF540	2013-12-10	37.2	no	yes	negative	NA	yes	positive	17	no	yes	negative	no	negative	NA	negative	NA	negative	NA	yes	14.7	EGS289	11	female	PK	SchistoPos	yes
SF541	2013-12-10	37	no	yes	negative	NA	yes	positive	20	no	yes	positive	yes	negative	NA	positive	2	negative	NA	yes	14.5	EGS301	9	male	PK	SchistoPos	yes
SF542	2013-12-10	37.5	yes	yes	positive	6669	yes	positive	88	yes	yes	positive	yes	negative	NA	positive	2	negative	NA	yes	11.3	EGS300	12	male	PK	SchistoPos	yes
SF543	2013-12-10	36.1	no	yes	negative	NA	yes	positive	30	no	yes	negative	no	negative	NA	negative	NA	negative	NA	yes	13.8	EGS303	6	male	PK	SchistoPos	yes
SF544	2013-12-10	37	no	yes	negative	NA	yes	negative	NA	no	yes	positive	yes	positive	29	positive	2	negative	NA	yes	12.4	EGS236	10	male	PK	SchistoNeg	yes
SF545	2013-12-10	NA	no	yes	negative	NA	yes	negative	NA	no	yes	positive	yes	positive	390	positive	21	negative	NA	no	NA	EGS207	7	male	PK	SchistoNeg	yes
SF546	2013-12-10	NA	no	yes	negative	NA	yes	negative	NA	no	yes	positive	yes	positive	221	positive	45	positive	12	no	NA	EGS233	14	male	PK	SchistoNeg	yes
SF547	2013-12-10	NA	yes	yes	positive	114000	yes	negative	NA	no	yes	negative	no	negative	NA	negative	NA	negative	NA	no	NA	EGS246	6	male	PK	SchistoNeg	yes
SF548	2013-12-10	NA	no	yes	positive	34	yes	positive	121	yes	yes	positive	no	positive	224	negative	NA	negative	NA	no	NA	EGS251	9	male	PK	SchistoPos	yes
SF549	2013-12-10	NA	no	yes	negative	NA	yes	positive	90	no	yes	positive	yes	negative	NA	positive	10	negative	NA	yes	12.9	EGS275	14	male	PK	SchistoPos	yes
SF550	2013-12-10	NA	no	yes	negative	NA	yes	negative	NA	no	yes	positive	yes	negative	NA	positive	3	negative	NA	no	NA	EGS255	8	male	PK	SchistoNeg	yes
SF551	2013-12-10	NA	no	yes	negative	NA	yes	positive	38	no	yes	positive	yes	negative	NA	positive	2	negative	NA	no	NA	EGS262	13	female	PK	SchistoPos	yes
SF552	2013-12-10	NA	no	yes	negative	NA	yes	negative	NA	no	yes	negative	no	negative	NA	negative	NA	negative	NA	no	NA	EGS258	11	female	PK	SchistoNeg	yes
SF553	2013-12-10	NA	no	yes	negative	NA	yes	negative	NA	no	yes	positive	yes	positive	40	positive	13	negative	NA	no	NA	EGS210	6	female	PK	SchistoNeg	yes
SF554	2013-12-10	37.1	no	yes	negative	NA	yes	positive	60	no	yes	negative	no	negative	NA	negative	NA	negative	NA	yes	16.4	EGS277	7	male	PK	SchistoPos	yes
SF555	2013-12-10	NA	no	yes	positive	632	yes	negative	NA	no	yes	negative	no	negative	NA	negative	NA	negative	NA	no	NA	EGS222	8	male	PK	SchistoNeg	yes
SF556	2013-12-10	37.4	no	yes	positive	587	yes	positive	12	yes	yes	negative	no	negative	NA	negative	NA	negative	NA	yes	7.4	EGS284	9	male	PK	SchistoPos	yes
SF557	2013-12-10	NA	no	yes	negative	NA	yes	negative	NA	no	yes	negative	no	negative	NA	negative	NA	negative	NA	no	NA	EGS216	8	female	PK	SchistoNeg	yes
SF558	2013-12-23	NA	no	yes	positive	228	yes	positive	15	yes	yes	positive	yes	positive	2	positive	4	negative	NA	no	NA	EGS263	14	female	PK	SchistoPos	yes
SF559	2013-12-23	NA	no	yes	negative	NA	yes	positive	27	no	yes	negative	no	negative	NA	negative	NA	negative	NA	no	NA	EGS265	16	male	PK	SchistoPos	yes
SF560	2013-12-23	NA	no	yes	positive	381	yes	negative	NA	no	yes	negative	no	negative	NA	negative	NA	negative	NA	no	NA	EGS266	13	male	PK	SchistoNeg	yes
SF561	2013-12-23	NA	no	yes	positive	951	yes	positive	4	yes	yes	negative	no	negative	NA	negative	NA	negative	NA	no	NA	EGS267	11	male	PK	SchistoPos	yes
SF562	2013-12-23	NA	yes	yes	positive	17670	yes	negative	NA	no	yes	negative	no	negative	NA	negative	NA	negative	NA	yes	9.2	EGS287	6	female	PK	SchistoPos	yes
SF563	2013-12-23	NA	no	yes	negative	NA	yes	negative	NA	no	yes	negative	no	negative	NA	negative	NA	negative	NA	no	NA	EGS305	10	male	PK	SchistoNeg	yes
SF564	2013-12-23	NA	no	yes	negative	NA	yes	negative	NA	no	yes	negative	no	negative	NA	negative	NA	negative	NA	no	NA	EGS306	6	female	PK	SchistoNeg	yes
SF565	2013-12-23	NA	no	yes	negative	NA	yes	positive	143	no	yes	positive	yes	positive	20	negative	NA	positive	20	no	NA	EGS231	13	male	PK	SchistoPos	yes
SF566	2013-12-23	NA	no	yes	negative	NA	yes	negative	NA	no	yes	positive	yes	positive	13	positive	2	negative	NA	no	NA	EGS240	6	male	PK	SchistoNeg	yes
SF567	2013-12-23	NA	no	yes	negative	NA	yes	negative	NA	no	yes	negative	no	negative	NA	negative	NA	negative	NA	no	NA	EGS248	14	male	PK	SchistoNeg	yes
SF568	2013-12-23	NA	no	yes	negative	NA	yes	negative	NA	no	yes	negative	no	negative	NA	negative	NA	negative	NA	no	NA	EGS243	6	male	PK	SchistoNeg	yes
SF569	2013-12-23	NA	no	yes	negative	NA	yes	negative	NA	no	yes	negative	no	negative	NA	negative	NA	negative	NA	no	NA	EGS286	9	female	PK	SchistoPos	yes
SF570	2013-12-23	NA	yes	yes	positive	7387	yes	negative	NA	no	yes	negative	no	negative	NA	negative	NA	negative	NA	no	NA	EGS220	14	female	PK	SchistoNeg	yes
SF571	2013-12-23	NA	no	yes	positive	4997	yes	negative	NA	no	yes	negative	no	negative	NA	negative	NA	negative	NA	no	NA	EGS223	6	male	PK	SchistoNeg	yes
SF572	2013-12-31	NA	no	yes	positive	4997	yes	negative	NA	no	yes	negative	no	negative	NA	negative	NA	negative	NA	no	NA	EGS307	8	male	PK	SchistoPos	yes
SF573	2013-12-31	NA	no	yes	negative	NA	yes	negative	NA	no	yes	positive	no	positive	52	negative	NA	negative	NA	no	NA	EGS308	6	male	PK	SchistoPos	yes
SF574	2013-12-31	NA	no	yes	negative	NA	yes	negative	NA	no	yes	negative	no	negative	NA	negative	NA	negative	NA	no	NA	EGS309	6	female	PK	SchistoNeg	yes
SF575	2013-12-31	NA	no	yes	negative	NA	yes	positive	3	no	yes	negative	no	negative	NA	negative	NA	negative	NA	no	NA	EGS310	7	male	PK	SchistoPos	yes
SF576	2013-12-31	NA	no	yes	negative	NA	yes	negative	NA	no	yes	negative	no	negative	NA	negative	NA	negative	NA	no	NA	EGS311	6	female	PK	SchistoNeg	yes
SF577	2013-12-31	NA	no	yes	negative	NA	yes	positive	15	no	yes	negative	no	negative	NA	negative	NA	negative	NA	no	NA	EGS312	8	male	PK	SchistoPos	yes
SF578	2013-12-31	NA	no	yes	negative	NA	yes	negative	NA	no	yes	negative	no	negative	NA	negative	NA	negative	NA	no	NA	EGS313	9	male	PK	SchistoNeg	yes
SF579	2013-12-31	NA	no	yes	negative	NA	yes	negative	NA	no	yes	negative	no	negative	NA	negative	NA	negative	NA	no	NA	EGS314	7	male	PK	SchistoNeg	yes
SF580	2013-12-31	NA	no	yes	negative	NA	yes	negative	NA	no	yes	negative	no	negative	NA	negative	NA	negative	NA	no	NA	EGS315	7	male	PK	SchistoNeg	yes
SF581	2013-12-31	NA	no	yes	negative	NA	yes	positive	3	no	yes	negative	no	negative	NA	negative	NA	negative	NA	no	NA	EGS316	9	male	PK	SchistoPos	yes
SF582	2013-12-11	NA	no	yes	positive	706	yes	negative	NA	no	yes	negative	no	negative	NA	negative	NA	negative	NA	yes	9.9	EGS317	13	female	PK	SchistoNeg	yes
SF583	2013-12-31	NA	no	yes	negative	NA	yes	negative	NA	no	yes	negative	no	negative	NA	negative	NA	negative	NA	no	NA	EGS318	9	female	PK	SchistoNeg	yes
SF584	2013-12-31	NA	no	yes	negative	NA	yes	negative	NA	no	yes	negative	no	negative	NA	negative	NA	negative	NA	no	NA	EGS319	12	male	PK	SchistoNeg	yes
SF585	2013-12-31	NA	no	yes	negative	NA	yes	negative	NA	no	yes	negative	no	negative	NA	negative	NA	negative	NA	no	NA	EGS320	11	male	PK	SchistoNeg	yes
SF586	2013-12-31	NA	no	yes	negative	NA	yes	positive	5	no	yes	negative	no	negative	NA	negative	NA	negative	NA	no	NA	EGS321	10	male	PK	SchistoPos	yes
SF587	2013-12-31	NA	no	yes	negative	NA	yes	negative	NA	no	yes	negative	no	negative	NA	negative	NA	negative	NA	yes	11.5	EGS322	15	male	PK	SchistoPos	yes
SF588	2013-12-31	NA	no	yes	negative	NA	yes	negative	NA	no	yes	negative	no	negative	NA	negative	NA	negative	NA	no	NA	EGS323	10	female	PK	SchistoNeg	yes
SF589	2013-12-31	NA	no	yes	negative	NA	yes	negative	NA	no	yes	negative	no	negative	NA	negative	NA	negative	NA	no	NA	EGS324	10	male	PK	SchistoNeg	yes
SF590	2013-12-31	NA	no	yes	negative	NA	yes	positive	40	no	yes	negative	no	negative	NA	negative	NA	negative	NA	no	NA	EGS325	6	female	PK	SchistoPos	yes
SF591	2013-12-31	NA	no	yes	negative	NA	yes	negative	NA	no	yes	negative	no	negative	NA	negative	NA	negative	NA	no	NA	EGS326	6	female	PK	SchistoNeg	yes
SF592	2013-12-31	NA	no	yes	negative	NA	yes	negative	NA	no	yes	negative	no	negative	NA	negative	NA	negative	NA	no	NA	EGS327	10	female	PK	SchistoNeg	yes
SF593	2013-12-31	NA	no	yes	negative	NA	yes	negative	NA	no	yes	negative	no	negative	NA	negative	NA	negative	NA	no	NA	EGS328	6	male	PK	SchistoNeg	yes
SF594	2013-12-31	NA	no	yes	negative	NA	yes	negative	NA	no	yes	negative	no	negative	NA	negative	NA	negative	NA	no	NA	EGS329	10	male	PK	SchistoNeg	yes
SF595	2013-12-31	NA	no	yes	negative	NA	yes	positive	3	no	yes	negative	no	negative	NA	negative	NA	negative	NA	no	NA	EGS330	15	male	PK	SchistoPos	yes
SF596	2013-12-31	NA	no	yes	negative	NA	yes	negative	NA	no	yes	negative	no	negative	NA	negative	NA	negative	NA	no	NA	EGS331	10	male	PK	SchistoNeg	yes
SF597	2013-12-31	NA	no	yes	negative	NA	yes	negative	NA	no	yes	negative	no	negative	NA	negative	NA	negative	NA	no	NA	EGS332	6	male	PK	SchistoPos	yes
SF598	2013-12-31	NA	no	yes	negative	NA	yes	positive	3	no	yes	negative	no	negative	NA	negative	NA	negative	NA	no	NA	EGS333	13	female	PK	SchistoPos	yes
SF599	2013-12-31	38.8	yes	yes	positive	4449	yes	negative	NA	no	yes	negative	no	negative	NA	negative	NA	negative	NA	yes	10.9	EGS334	9	female	PK	SchistoNeg	yes
SF600	2013-12-31	NA	no	yes	negative	NA	yes	positive	2	no	yes	negative	no	negative	NA	negative	NA	negative	NA	no	NA	EGS335	15	male	PK	SchistoPos	yes
SF601	2013-12-31	36.6	yes	yes	positive	NA	yes	positive	11	yes	yes	positive	yes	negative	NA	negative	NA	positive	9	yes	10.5	EGS142	13	female	PK	SchistoPos	yes
SF805	2013-06-05	NA	NA	yes	negative	NA	yes	negative	0	no	yes	negative	no	negative	NA	negative	NA	negative	NA	NA	NA	EGS127	5	female	PK	SchistoNeg	no
SF806	2012-05-14	NA	NA	yes	negative	NA	yes	negative	0	no	no	NA	NA	NA	NA	NA	NA	NA	NA	yes	12.3	S340	6	female	BM	SchistoNeg	no
SF807	2012-08-04	NA	NA	yes	negative	NA	yes	negative	0	no	yes	negative	no	negative	NA	negative	NA	negative	NA	yes	10.9	S280	6	female	BM	SchistoNeg	no
SF808	2012-05-18	NA	NA	yes	negative	NA	yes	negative	0	no	no	NA	NA	NA	NA	NA	NA	NA	NA	yes	12.7	S362	6	female	BM	SchistoNeg	no
SF809	2012-08-04	NA	NA	yes	negative	NA	yes	negative	0	no	no	NA	NA	NA	NA	NA	NA	NA	NA	yes	12.5	S310	6	male	BM	SchistoNeg	no
SF810	2013-06-06	NA	NA	yes	negative	NA	yes	negative	0	no	yes	negative	no	negative	NA	negative	NA	negative	NA	NA	NA	EGS133	6	male	PK	SchistoNeg	no
SF811	2012-05-18	NA	NA	yes	positive	759	yes	negative	0	no	yes	positive	yes	positive	51	positive	7	negative	NA	yes	10.4	S265	6	male	BM	SchistoNeg	no
SF812	2012-05-18	NA	NA	yes	negative	NA	yes	negative	0	no	no	NA	NA	NA	NA	NA	NA	NA	NA	yes	11	S267	7	female	BM	SchistoNeg	no
SF813	2012-05-18	NA	NA	yes	negative	NA	yes	negative	0	no	no	NA	NA	NA	NA	NA	NA	NA	NA	yes	12.1	S306	7	male	BM	SchistoNeg	no
SF814	2012-06-19	NA	NA	yes	negative	NA	yes	negative	0	no	no	NA	NA	NA	NA	NA	NA	NA	NA	yes	9.6	S452	7	male	BM	SchistoNeg	no
SF815	2013-06-05	NA	NA	yes	negative	NA	yes	negative	0	no	yes	negative	no	negative	NA	negative	NA	negative	NA	NA	NA	EGS121	7	male	PK	SchistoNeg	no
SF816	2012-09-06	NA	NA	yes	positive	586	yes	negative	0	no	yes	negative	yes	positive	23	positive	6	negative	NA	NA	NA	S106	7	male	BM	SchistoNeg	no
SF818	2012-05-15	NA	NA	yes	negative	NA	yes	negative	0	no	yes	negative	no	negative	NA	negative	NA	negative	NA	yes	11.3	S043	8	female	BM	SchistoNeg	no
SF819	2012-05-14	NA	NA	yes	negative	NA	yes	negative	0	no	no	NA	NA	NA	NA	NA	NA	NA	NA	yes	11.1	S378	8	female	BM	SchistoNeg	no
SF820	2012-05-15	NA	NA	yes	positive	36	yes	negative	0	no	yes	positive	yes	positive	630	positive	93	negative	NA	yes	11.2	S193	8	female	BM	SchistoNeg	no
SF821	2012-05-20	NA	NA	yes	negative	NA	yes	negative	0	no	yes	positive	yes	positive	NA	positive	NA	negative	NA	yes	7.5	S199	9	male	BM	SchistoNeg	no
SF822	2012-05-12	NA	NA	yes	negative	NA	yes	negative	0	no	yes	negative	yes	negative	NA	positive	310	negative	NA	yes	10.4	S158	9	female	BM	SchistoNeg	no
SF823	2012-12-10	NA	NA	yes	negative	NA	yes	negative	0	no	yes	positive	yes	negative	NA	positive	NA	negative	NA	yes	13.4	S440	9	female	BM	SchistoNeg	no
SF824	2012-05-19	NA	NA	yes	negative	NA	yes	negative	0	no	yes	negative	no	negative	NA	negative	NA	negative	NA	yes	12.8	S312	9	male	BM	SchistoNeg	no
SF825	2012-05-18	NA	NA	yes	negative	NA	yes	negative	0	no	yes	positive	yes	positive	189	positive	307	positive	104	yes	9.7	S398	9	male	BM	SchistoNeg	no
SF826	2013-06-05	NA	NA	yes	negative	NA	yes	negative	0	no	yes	positive	yes	positive	NA	positive	NA	negative	NA	NA	NA	EGS120	9	male	PK	SchistoNeg	no
SF827	2012-05-20	NA	NA	yes	negative	NA	yes	negative	0	no	no	NA	NA	NA	NA	NA	NA	NA	NA	yes	10.3	S415	10	female	BM	SchistoNeg	no
SF828	2012-05-23	NA	NA	yes	negative	NA	yes	negative	0	no	yes	positive	no	positive	111	negative	NA	negative	NA	yes	10.8	S033	10	male	BM	SchistoNeg	no
SF829	2012-05-23	NA	NA	yes	negative	NA	yes	negative	0	no	no	NA	NA	NA	NA	NA	NA	NA	NA	yes	10.6	S181	10	male	BM	SchistoNeg	no
SF830	2012-05-15	NA	NA	yes	negative	NA	yes	negative	0	no	no	NA	NA	NA	NA	NA	NA	NA	NA	yes	12.1	S380	10	male	BM	SchistoNeg	no
SF831	2012-05-18	NA	NA	yes	negative	NA	yes	negative	0	no	no	NA	NA	NA	NA	NA	NA	NA	NA	yes	10.9	S346	10	male	BM	SchistoNeg	no
SF832	2012-05-18	NA	NA	yes	negative	NA	yes	negative	0	no	no	NA	NA	NA	NA	NA	NA	NA	NA	yes	11.1	S349	10	male	BM	SchistoNeg	no
SF833	2012-05-19	NA	NA	yes	negative	NA	yes	negative	0	no	no	NA	NA	NA	NA	NA	NA	NA	NA	yes	11.6	S421	10	male	BM	SchistoNeg	no
SF834	2013-06-05	NA	NA	yes	negative	NA	yes	negative	0	no	yes	negative	no	negative	NA	negative	NA	negative	NA	NA	NA	EGS132	10	female	PK	SchistoNeg	no
SF835	2012-05-16	NA	NA	yes	negative	NA	yes	negative	0	no	yes	negative	no	negative	NA	negative	NA	negative	NA	yes	10	S049	11	female	BM	SchistoNeg	no
SF836	2012-05-12	NA	NA	yes	negative	NA	yes	negative	0	no	no	NA	NA	NA	NA	NA	NA	NA	NA	yes	12.3	S179	11	female	BM	SchistoNeg	no
SF837	2012-05-25	NA	NA	yes	negative	NA	yes	negative	0	no	no	NA	NA	NA	NA	NA	NA	NA	NA	yes	11.1	S345	11	female	BM	SchistoNeg	no
SF838	2013-06-05	NA	NA	yes	negative	NA	yes	negative	0	no	yes	positive	yes	negative	NA	positive	4	negative	NA	NA	NA	EGS131	11	female	PK	SchistoNeg	no
SF839	2012-05-14	NA	NA	yes	positive	17	yes	negative	0	no	yes	positive	no	positive	13	negative	NA	negative	NA	yes	9.7	S375	11	female	BM	SchistoNeg	no
SF840	2012-05-12	NA	NA	yes	positive	946	yes	negative	0	no	yes	positive	yes	positive	129	positive	7	negative	NA	yes	9.8	S157	11	male	BM	SchistoNeg	no
SF841	2012-05-19	NA	NA	yes	positive	27	yes	negative	0	no	yes	positive	yes	negative	NA	positive	NA	negative	NA	yes	9.4	S313	11	male	BM	SchistoNeg	no
SF842	2012-05-16	NA	NA	yes	negative	NA	yes	negative	0	no	yes	positive	yes	positive	1865	positive	42	negative	NA	yes	11.8	S095	12	female	BM	SchistoNeg	no
SF843	2012-05-16	NA	NA	yes	negative	NA	yes	negative	0	no	no	NA	NA	NA	NA	NA	NA	NA	NA	yes	10.8	S003	12	male	BM	SchistoNeg	no
SF844	2012-05-20	NA	NA	yes	negative	NA	yes	negative	0	no	no	NA	NA	NA	NA	NA	NA	NA	NA	yes	11.8	S016	12	male	BM	SchistoNeg	no
SF845	2012-05-14	NA	NA	yes	negative	NA	yes	negative	0	no	no	NA	NA	NA	NA	NA	NA	NA	NA	yes	12.6	S030	12	male	BM	SchistoNeg	no
SF846	2012-05-18	NA	NA	yes	negative	NA	yes	negative	0	no	no	NA	NA	NA	NA	NA	NA	NA	NA	yes	10.3	S266	12	female	BM	SchistoNeg	no
SF847	2012-05-18	NA	NA	yes	negative	NA	yes	negative	0	no	yes	positive	yes	positive	79	positive	3	negative	NA	yes	11.4	S301	12	female	BM	SchistoNeg	no
SF848	2012-05-18	NA	NA	yes	negative	NA	yes	negative	0	no	yes	positive	yes	positive	189	positive	7	positive	4	yes	11.8	S299	12	male	BM	SchistoNeg	no
SF849	2012-05-19	NA	NA	yes	negative	NA	yes	negative	0	no	no	NA	NA	NA	NA	NA	NA	NA	NA	yes	13	S403	12	male	BM	SchistoNeg	no
SF850	2013-06-05	NA	NA	yes	negative	NA	yes	negative	0	no	yes	negative	no	negative	NA	negative	NA	negative	NA	no	NA	EGS116	12	male	PK	SchistoNeg	no
SF851	2013-06-05	NA	NA	yes	negative	NA	yes	negative	0	no	yes	negative	no	negative	NA	negative	NA	negative	NA	no	NA	EGS123	12	male	PK	SchistoNeg	no
SF852	2013-06-11	NA	NA	yes	negative	NA	yes	negative	0	no	yes	negative	no	negative	NA	negative	NA	negative	NA	no	NA	EGS134	12	male	PK	SchistoNeg	no
SF853	2012-05-19	NA	NA	yes	positive	16	yes	negative	0	no	no	NA	NA	NA	NA	NA	NA	NA	NA	yes	8.9	S307	12	male	BM	SchistoNeg	no
SF854	2012-05-20	NA	NA	yes	positive	2280	yes	negative	0	no	no	NA	NA	NA	NA	NA	NA	NA	NA	yes	10.9	S404	12	male	BM	SchistoNeg	no
SF856	2012-05-16	NA	NA	yes	negative	NA	yes	negative	0	no	yes	positive	yes	positive	15	negative	NA	positive	2	yes	11.2	S385	13	male	BM	SchistoNeg	no
SF857	2012-08-04	NA	NA	yes	negative	NA	yes	negative	0	no	yes	positive	yes	positive	28	positive	18	negative	NA	yes	8.5	S121	13	female	BM	SchistoNeg	no
SF858	2012-05-19	NA	NA	yes	negative	NA	yes	negative	0	no	no	NA	NA	NA	NA	NA	NA	NA	NA	yes	11.5	S364	13	female	BM	SchistoNeg	no
SF859	2012-05-18	NA	NA	yes	positive	40	yes	negative	0	no	no	NA	NA	NA	NA	NA	NA	NA	NA	yes	11.9	S344	13	female	BM	SchistoNeg	no
SF860	2012-05-16	NA	NA	yes	negative	NA	yes	negative	0	no	no	NA	NA	NA	NA	NA	NA	NA	NA	yes	11.8	S118	14	female	BM	SchistoNeg	no
SF861	2013-06-05	NA	NA	yes	negative	NA	yes	negative	0	no	yes	negative	no	negative	NA	negative	NA	negative	NA	no	NA	EGS122	14	male	PK	SchistoNeg	no
SF862	2012-05-20	NA	NA	yes	positive	1453	yes	negative	0	no	yes	positive	no	positive	36	negative	NA	negative	NA	yes	9.3	S014	14	male	BM	SchistoNeg	no
SF863	2012-05-14	NA	NA	yes	negative	NA	yes	negative	0	no	no	NA	NA	NA	NA	NA	NA	NA	NA	yes	12.8	S028	15	female	BM	SchistoNeg	no
SF864	2012-05-16	NA	NA	yes	negative	NA	yes	negative	0	no	no	NA	NA	NA	NA	NA	NA	NA	NA	yes	13.4	S046	15	female	BM	SchistoNeg	no
SF865	2012-05-20	NA	NA	yes	negative	NA	yes	negative	0	no	yes	positive	yes	positive	74	positive	3	positive	4	yes	11.4	S186	15	female	BM	SchistoNeg	no
SF866	2012-05-16	NA	NA	yes	negative	NA	yes	negative	0	no	yes	positive	yes	positive	107	positive	NA	negative	NA	yes	9.8	S391	15	female	BM	SchistoNeg	no
SF867	2012-05-16	NA	NA	yes	negative	NA	yes	negative	0	no	no	NA	NA	NA	NA	NA	NA	NA	NA	yes	14.7	S018	15	female	BM	SchistoNeg	no
SF868	2012-05-20	NA	NA	yes	negative	NA	yes	negative	0	no	no	NA	NA	NA	NA	NA	NA	NA	NA	yes	10.3	S187	15	male	BM	SchistoNeg	no
SF869	2012-07-05	NA	NA	yes	negative	NA	yes	negative	0	no	no	NA	NA	NA	NA	NA	NA	NA	NA	yes	12.1	S249	15	female	BM	SchistoNeg	no
SF870	2012-05-19	NA	NA	yes	negative	NA	yes	negative	0	no	no	NA	NA	NA	NA	NA	NA	NA	NA	yes	10.8	S295	15	female	BM	SchistoNeg	no
SF871	2012-05-12	NA	NA	yes	negative	NA	yes	negative	0	no	yes	positive	yes	negative	NA	positive	248	positive	8	yes	12	S156	15	male	BM	SchistoNeg	no
SF872	2013-06-05	NA	NA	yes	negative	NA	yes	negative	0	no	yes	negative	yes	negative	NA	positive	NA	negative	NA	no	NA	EGS130	15	female	PK	SchistoNeg	no
SF873	2012-05-14	NA	NA	yes	positive	118	yes	negative	0	no	no	NA	NA	NA	NA	NA	NA	NA	NA	yes	10.2	S086	15	male	BM	SchistoNeg	no
SF874	2012-05-18	NA	NA	yes	positive	11	yes	negative	0	no	no	NA	NA	NA	NA	NA	NA	NA	NA	yes	12	S294	15	male	BM	SchistoNeg	no
SF875	2012-05-12	NA	NA	yes	negative	NA	yes	negative	0	no	yes	positive	no	positive	97	negative	NA	negative	NA	yes	12.8	S178	16	male	BM	SchistoNeg	no
SF876	2012-05-19	NA	NA	yes	negative	NA	yes	negative	0	no	no	NA	NA	NA	NA	NA	NA	NA	NA	yes	11.5	S410	16	male	BM	SchistoNeg	no
SF877	2012-05-12	NA	NA	yes	positive	370	yes	negative	0	no	no	NA	NA	NA	NA	NA	NA	NA	NA	yes	12.4	S365	16	male	BM	SchistoNeg	no
SF878	2012-05-16	NA	NA	yes	negative	NA	yes	negative	0	no	yes	positive	yes	negative	NA	negative	NA	positive	3	yes	12.8	S045	17	male	BM	SchistoNeg	no
SF879	2012-05-12	NA	NA	yes	negative	NA	yes	negative	0	no	yes	negative	no	negative	NA	negative	NA	negative	NA	yes	13	S361	17	male	BM	SchistoNeg	no
SF880	2012-06-12	NA	NA	yes	negative	NA	yes	negative	0	no	no	NA	NA	NA	NA	NA	NA	NA	NA	yes	11.6	S443	17	male	BM	SchistoNeg	no
SF881	2012-06-12	NA	NA	yes	negative	NA	yes	negative	0	no	yes	positive	yes	negative	NA	positive	12	negative	NA	yes	14.1	S444	17	male	BM	SchistoNeg	no
SF882	2012-05-25	NA	NA	yes	negative	NA	yes	negative	0	no	no	NA	NA	NA	NA	NA	NA	NA	NA	yes	11	S207	18	female	BM	SchistoNeg	no
SF883	2012-05-23	NA	NA	yes	negative	NA	yes	positive	99	no	yes	negative	no	negative	NA	negative	NA	negative	NA	yes	8.1	S431	7	male	BM	SchistoPos	no
SF884	2012-05-23	NA	NA	yes	negative	NA	yes	positive	5	no	no	NA	NA	NA	NA	NA	NA	NA	NA	yes	10.8	S010	8	female	BM	SchistoPos	no
SF885	2012-05-23	NA	NA	yes	negative	NA	yes	positive	56	no	no	NA	NA	NA	NA	NA	NA	NA	NA	yes	10.9	S432	8	female	BM	SchistoPos	no
SF886	2012-05-21	NA	NA	yes	positive	5	yes	positive	32	yes	no	NA	NA	NA	NA	NA	NA	NA	NA	no	NA	S041	8	male	BM	SchistoPos	no
SF887	2012-05-15	NA	NA	yes	positive	34	yes	positive	18	yes	yes	positive	yes	positive	105	positive	3	negative	NA	yes	12.4	S067	8	male	BM	SchistoPos	no
SF888	2012-05-14	NA	NA	yes	positive	96	yes	positive	1	yes	yes	positive	yes	positive	41	positive	4	negative	NA	yes	11.2	S092	8	male	BM	SchistoPos	no
SF889	2012-05-21	NA	NA	yes	negative	NA	yes	positive	34	no	yes	negative	no	negative	NA	negative	NA	negative	NA	yes	12.1	S064	9	male	BM	SchistoPos	no
SF890	2012-05-21	NA	NA	yes	negative	NA	yes	positive	11	no	yes	positive	no	positive	56	negative	NA	negative	NA	yes	11.2	S426	9	male	BM	SchistoPos	no
SF891	2012-05-16	NA	NA	yes	negative	NA	yes	positive	696	no	no	NA	NA	NA	NA	NA	NA	NA	NA	yes	10.2	S062	10	male	BM	SchistoPos	no
SF892	2012-05-23	NA	NA	yes	positive	85	yes	positive	62	yes	no	NA	NA	NA	NA	NA	NA	NA	NA	yes	11.1	S011	10	male	BM	SchistoPos	no
SF893	2012-05-21	NA	NA	yes	negative	NA	yes	positive	4	no	yes	positive	yes	positive	414	positive	12	negative	NA	yes	9.7	S091	11	female	BM	SchistoPos	no
SF894	2012-05-25	NA	NA	yes	negative	NA	yes	positive	16	no	yes	negative	no	negative	NA	negative	NA	negative	NA	yes	9.4	S195	11	female	BM	SchistoPos	no
SF895	2012-05-16	NA	NA	yes	negative	NA	yes	positive	29	no	yes	negative	no	negative	NA	negative	NA	negative	NA	yes	12.4	S055	12	male	BM	SchistoPos	no
SF896	2012-06-19	NA	NA	yes	negative	NA	yes	positive	164	no	yes	negative	no	negative	NA	negative	NA	negative	NA	yes	8.5	S449	12	female	BM	SchistoPos	no
SF897	2012-05-23	NA	NA	yes	negative	NA	yes	positive	1	no	no	NA	NA	NA	NA	NA	NA	NA	NA	yes	12.3	S084	13	female	BM	SchistoPos	no
SF898	2012-05-16	NA	NA	yes	negative	NA	yes	positive	2	no	yes	positive	no	positive	39	negative	NA	negative	NA	yes	11.7	S117	13	female	BM	SchistoPos	no
SF899	2012-05-23	NA	NA	yes	negative	NA	yes	positive	1	no	yes	negative	no	negative	NA	negative	NA	negative	NA	yes	11.5	S036	13	male	BM	SchistoPos	no
SF900	2012-05-23	NA	NA	yes	positive	34	yes	positive	104	yes	no	NA	NA	NA	NA	NA	NA	NA	NA	yes	14	S012	13	male	BM	SchistoPos	no
SF901	2012-05-23	NA	NA	yes	negative	NA	yes	positive	10	no	yes	negative	no	negative	NA	negative	NA	negative	NA	yes	11.5	S024	14	male	BM	SchistoPos	no
SF902	2012-05-20	NA	NA	yes	negative	NA	yes	positive	11	no	yes	positive	yes	negative	144	positive	11	positive	22	yes	10.5	S058	14	male	BM	SchistoPos	no
SF903	2012-05-14	NA	NA	yes	negative	NA	yes	positive	9	no	yes	positive	yes	positive	96	positive	4	negative	NA	yes	12.6	S108	14	male	BM	SchistoPos	no
SF904	2012-05-18	NA	NA	yes	negative	NA	yes	positive	2	no	no	NA	NA	NA	NA	NA	NA	NA	NA	yes	10.9	S399	14	male	BM	SchistoPos	no
SF905	2012-05-23	NA	NA	yes	positive	1607	yes	positive	67	yes	no	NA	NA	NA	NA	NA	NA	NA	NA	yes	13.3	S337	14	male	BM	SchistoPos	no
SF906	2012-05-14	NA	NA	yes	positive	57	yes	positive	2	yes	no	NA	NA	NA	NA	NA	NA	NA	NA	yes	10.5	S372	14	male	BM	SchistoPos	no
SF907	2012-05-16	NA	NA	yes	negative	NA	yes	positive	22	no	no	NA	NA	NA	NA	NA	NA	NA	NA	yes	11	S388	15	female	BM	SchistoPos	no
SF908	2012-05-25	NA	NA	yes	negative	NA	yes	positive	4	no	yes	positive	yes	positive	131	positive	3	negative	NA	yes	13.3	S130	15	female	BM	SchistoPos	no
SF909	2012-05-25	NA	NA	yes	negative	NA	yes	positive	32	no	no	NA	NA	NA	NA	NA	NA	NA	NA	yes	10.1	S437	15	female	BM	SchistoPos	no
SF910	2012-05-23	NA	NA	yes	negative	NA	yes	positive	209	no	yes	positive	yes	positive	11	positive	3	negative	NA	yes	12.1	S071	16	male	BM	SchistoPos	no
SF911	2012-05-25	NA	NA	yes	negative	NA	yes	positive	73	no	yes	positive	yes	positive	1	positive	2	positive	15	yes	11.9	S214	17	male	BM	SchistoPos	no
SF912	2013-05-17	NA	NA	yes	negative	NA	yes	negative	0	no	yes	positive	yes	negative	NA	positive	15	negative	NA	no	NA	EGS057	5	male	PK	SchistoNeg	no
SF913	2013-05-17	NA	NA	yes	negative	NA	yes	negative	0	no	yes	positive	yes	negative	NA	positive	2	negative	NA	no	NA	EGS056	6	male	PK	SchistoNeg	no
SF914	2013-05-17	NA	NA	yes	positive	5700	yes	negative	0	no	yes	negative	no	negative	NA	negative	NA	negative	NA	no	NA	EGS067	6	female	PK	SchistoNeg	no
SF915	2013-05-17	NA	NA	yes	positive	190	yes	negative	0	no	yes	negative	no	negative	NA	negative	NA	negative	NA	no	NA	EGS063	7	female	PK	SchistoNeg	no
SF917	2013-05-17	NA	NA	yes	negative	NA	yes	negative	0	no	yes	negative	no	negative	NA	negative	NA	negative	NA	no	NA	EGS059	11	male	PK	SchistoNeg	no
SF918	2013-07-09	NA	NA	yes	negative	NA	yes	negative	0	no	no	NA	NA	NA	NA	NA	NA	NA	NA	no	NA	EGS159	12	male	PK	SchistoNeg	no
SF920	2013-05-17	NA	NA	yes	negative	NA	yes	negative	0	no	yes	positive	yes	negative	NA	positive	2	negative	NA	no	NA	EGS062	14	male	PK	SchistoNeg	no
SF921	2013-05-17	NA	NA	yes	positive	120	yes	negative	0	no	yes	positive	yes	negative	NA	positive	3	negative	NA	no	NA	EGS061	14	female	PK	SchistoNeg	no
SF922	2013-05-17	NA	NA	yes	negative	NA	yes	negative	0	no	yes	positive	yes	negative	NA	positive	20	negative	NA	no	NA	EGS066	15	female	PK	SchistoNeg	no
SF923	2013-05-16	NA	NA	yes	negative	NA	yes	positive	501	no	yes	negative	no	negative	NA	negative	NA	negative	NA	no	NA	EGS048	6	male	PK	SchistoPos	no
SF924	2013-05-16	NA	NA	yes	negative	NA	yes	positive	4	no	yes	positive	yes	negative	NA	positive	1	negative	NA	no	NA	EGS054	6	male	PK	SchistoPos	no
SF925	2013-05-17	NA	NA	yes	positive	600	yes	positive	9	yes	yes	positive	yes	positive	206	positive	12	negative	NA	no	NA	EGS055	6	male	PK	SchistoPos	no
SF926	2013-05-17	NA	NA	yes	positive	4130	yes	positive	2	yes	yes	positive	yes	positive	306	positive	112	negative	NA	no	NA	EGS068	9	male	PK	SchistoPos	no
SF927	2013-05-16	NA	NA	yes	negative	NA	yes	positive	218	no	yes	negative	no	negative	NA	negative	NA	negative	NA	no	NA	EGS047	12	female	PK	SchistoPos	no
SF928	2013-05-16	NA	NA	yes	negative	NA	yes	positive	56	no	yes	positive	yes	negative	NA	positive	152	positive	4	no	NA	EGS060	13	male	PK	SchistoPos	no
SF929	2013-05-17	NA	NA	yes	negative	NA	yes	positive	3	no	yes	positive	yes	positive	7	positive	13	negative	NA	no	NA	EGS065	14	female	PK	SchistoPos	no
SF934	2012-05-18	NA	NA	yes	negative	NA	yes	negative	0	no	no	NA	NA	NA	NA	NA	NA	NA	NA	yes	9.7	S291	7	female	BM	SchistoNeg	no
SF935	2012-05-18	NA	NA	yes	negative	NA	yes	negative	0	no	no	NA	NA	NA	NA	NA	NA	NA	NA	yes	10.4	S283	8	female	BM	SchistoNeg	no
SF936	2012-05-18	NA	NA	yes	negative	NA	yes	negative	0	no	no	NA	NA	NA	NA	NA	NA	NA	NA	yes	10.6	S287	9	female	BM	SchistoNeg	no
SF937	2012-05-18	NA	NA	yes	negative	NA	yes	negative	0	no	no	NA	NA	NA	NA	NA	NA	NA	NA	yes	11.6	S402	9	female	BM	SchistoNeg	no
SF938	2012-05-18	NA	NA	yes	negative	NA	yes	negative	0	no	no	NA	NA	NA	NA	NA	NA	NA	NA	yes	10.4	S289	10	female	BM	SchistoNeg	no
SF939	2012-05-12	NA	NA	yes	negative	NA	yes	negative	0	no	no	NA	NA	NA	NA	NA	NA	NA	NA	yes	12.1	S276	10	male	BM	SchistoNeg	no
SF940	2012-05-18	NA	NA	yes	negative	NA	yes	negative	0	no	no	NA	NA	NA	NA	NA	NA	NA	NA	yes	10.6	S360	11	male	BM	SchistoNeg	no
SF941	2012-05-18	NA	NA	yes	negative	NA	yes	negative	0	no	no	NA	NA	NA	NA	NA	NA	NA	NA	yes	12.7	S305	12	female	BM	SchistoNeg	no
SF942	2012-05-18	NA	NA	yes	negative	NA	yes	negative	0	no	no	NA	NA	NA	NA	NA	NA	NA	NA	yes	10.9	S284	12	male	BM	SchistoNeg	no
SF943	2012-05-20	NA	NA	yes	negative	NA	yes	negative	0	no	no	NA	NA	NA	NA	NA	NA	NA	NA	yes	10.3	S197	13	male	BM	SchistoNeg	no
SF944	2012-05-12	NA	NA	yes	negative	NA	yes	negative	0	no	no	NA	NA	NA	NA	NA	NA	NA	NA	yes	9.7	S278	14	female	BM	SchistoNeg	no
SF945	2012-05-14	NA	NA	yes	positive	294	yes	negative	0	no	no	NA	NA	NA	NA	NA	NA	NA	NA	yes	11.3	S327	14	female	BM	SchistoNeg	no
SF946	2012-05-14	NA	NA	yes	negative	NA	yes	negative	0	no	no	NA	NA	NA	NA	NA	NA	NA	NA	yes	13.4	S056	15	male	BM	SchistoNeg	no
SF947	2012-05-12	NA	NA	yes	negative	NA	yes	negative	0	no	no	NA	NA	NA	NA	NA	NA	NA	NA	yes	11.6	S279	15	female	BM	SchistoNeg	no
SF948	2012-05-12	NA	NA	yes	negative	NA	yes	negative	0	no	no	NA	NA	NA	NA	NA	NA	NA	NA	yes	11.4	S277	15	male	BM	SchistoNeg	no
SF949	2012-05-20	NA	NA	yes	negative	NA	yes	negative	0	no	no	NA	NA	NA	NA	NA	NA	NA	NA	yes	12.8	S079	16	male	BM	SchistoNeg	no
SF950	2012-05-25	NA	NA	yes	negative	NA	yes	negative	0	no	no	NA	NA	NA	NA	NA	NA	NA	NA	yes	12.4	S212	16	male	BM	SchistoNeg	no
SF952	2012-05-23	NA	NA	yes	negative	NA	yes	positive	4	no	no	NA	NA	NA	NA	NA	NA	NA	NA	yes	11.3	S070	14	male	BM	SchistoPos	no

## Sheet: Followup_phase
id	screening_id	date	temperature	malaria_case	tdr	fever	tbs_done	tbs_qual_result	parasitemia	age	sex	location	schisto_group	first_malaria_case
SF056	S336	2012-07-20	NA	yes	NA	NA	yes	positive	252	11	female	BM	SchistoPos	yes
SF189	S105	2012-09-06	40.6	yes	positive	yes	yes	NA	NA	12	male	BM	SchistoNeg	yes
SF124	S112	2012-09-06	40.4	yes	positive	yes	yes	positive	23113	15	female	BM	SchistoNeg	yes
SF138	S113	2012-09-08	37	yes	positive	yes	yes	positive	525255	13	male	BM	SchistoNeg	yes
SF038	S242	2012-09-09	37.6	yes	positive	yes	yes	positive	16245	11	female	BM	SchistoNeg	yes
SF110	S218	2012-09-13	37	yes	positive	yes	yes	positive	3477	12	male	BM	SchistoNeg	yes
SF139	S300	2012-09-14	40	yes	positive	yes	yes	positive	575	12	female	BM	SchistoNeg	yes
SF013	S129	2012-09-18	38.2	yes	positive	yes	yes	positive	21660	6	female	BM	SchistoNeg	yes
SF045	S260	2012-09-18	38.9	yes	positive	yes	yes	positive	399855	11	female	BM	SchistoPos	yes
SF089	S220	2012-09-24	40.3	yes	positive	yes	yes	positive	36366	8	male	BM	SchistoNeg	yes
SF083	S441	2012-09-24	40.3	yes	positive	yes	yes	positive	36366	9	female	BM	SchistoNeg	yes
SF269	S111	2012-09-26	39.3	yes	positive	yes	yes	positive	NA	12	male	BM	SchistoPos	yes
SF108	S150	2012-10-01	37.6	yes	Negatif	yes	yes	positive	2314	11	female	BM	SchistoNeg	yes
SF123	S453	2012-10-03	38.3	yes	positive	yes	yes	positive	2707	9	male	BM	SchistoNeg	yes
SF023	S221	2012-10-11	39.1	yes	positive	yes	yes	positive	5962	11	male	BM	SchistoNeg	yes
SF145	S247	2012-10-11	36.8	yes	NA	yes	yes	positive	10615	6	male	BM	SchistoNeg	yes
SF138	S113	2012-10-25	NA	yes	NA	yes	yes	positive	30238	13	male	BM	SchistoNeg	no
SF058	S374	2012-11-06	NA	yes	NA	yes	yes	positive	95900	16	female	BM	SchistoNeg	yes
SF112	S115	2012-11-09	NA	yes	positive	yes	yes	positive	13538	12	male	BM	SchistoNeg	yes
SF009	S096	2012-11-12	38.3	yes	positive	yes	yes	positive	15988	12	female	BM	SchistoPos	yes
SF091	S273	2012-11-14	38.6	yes	positive	yes	yes	positive	29839	11	female	BM	SchistoNeg	yes
SF143	S154	2012-11-17	37.1	yes	positive	yes	yes	positive	147915	10	female	BM	SchistoPos	yes
SF102	S393	2012-11-17	38.5	yes	positive	yes	yes	positive	547	10	male	BM	SchistoNeg	no
SF136	S140	2012-11-19	39.1	yes	positive	yes	yes	NA	NA	13	male	BM	SchistoNeg	yes
SF084	S230	2012-11-23	37.6	yes	positive	yes	yes	positive	37705	16	male	BM	SchistoNeg	yes
SF067	S435	2012-11-23	36.4	yes	positive	yes	yes	positive	1630	12	female	BM	SchistoNeg	yes
SF105	S438	2012-11-23	36	yes	positive	yes	yes	positive	13731	7	male	BM	SchistoNeg	yes
SF012	S128	2012-11-26	36.4	yes	NA	NA	yes	positive	347	11	male	BM	SchistoNeg	yes
SF013	S129	2012-11-26	35.6	yes	NA	yes	yes	positive	89775	6	female	BM	SchistoNeg	no
SF123	S453	2012-11-26	38.9	yes	NA	yes	yes	positive	82935	9	male	BM	SchistoNeg	no
SF001	S009	2012-11-27	40.1	yes	positive	yes	yes	NA	NA	6	male	BM	SchistoNeg	yes
SF110	S218	2012-11-27	NA	yes	NA	NA	yes	positive	228	12	male	BM	SchistoNeg	no
SF045	S260	2012-11-27	36.8	yes	positive	yes	yes	positive	5187	11	female	BM	SchistoPos	no
SF086	S097	2012-12-03	39.3	yes	positive	yes	yes	positive	741	15	female	BM	SchistoNeg	yes
SF096	S354	2012-12-08	39.3	yes	positive	yes	yes	NA	NA	8	male	BM	SchistoNeg	yes
SF130	S078	2012-12-10	39.3	yes	positive	yes	Non	NA	NA	13	female	BM	SchistoNeg	yes
SF045	S260	2012-12-10	39.3	yes	positive	yes	yes	NA	NA	11	female	BM	SchistoPos	no
SF163	S065	2012-12-11	36.7	yes	Negatif	yes	yes	positive	649	11	female	BM	SchistoPos	yes
SF112	S115	2012-12-11	NA	yes	NA	NA	yes	positive	5415	12	male	BM	SchistoNeg	no
SF040	S244	2012-12-11	37.8	yes	positive	yes	yes	NA	NA	6	female	BM	SchistoNeg	yes
SF145	S247	2012-12-11	38.1	yes	positive	yes	yes	positive	376	6	male	BM	SchistoNeg	no
SF170	S377	2012-12-11	37.5	yes	positive	NA	yes	positive	7239	9	female	BM	SchistoNeg	yes
SF182	S200	2012-12-12	38.5	yes	positive	yes	yes	positive	285	16	male	BM	SchistoNeg	yes
SF171	S382	2012-12-12	36.7	yes	positive	yes	yes	positive	807	8	female	BM	SchistoPos	yes
SF061	S417	2012-12-13	37.8	yes	positive	yes	yes	positive	11666	6	female	BM	SchistoNeg	yes
SF010	S123	2012-12-20	36.3	yes	positive	yes	yes	positive	1510	10	female	BM	SchistoNeg	yes
SF154	S101	2012-12-21	38.6	yes	positive	yes	yes	positive	330	9	female	BM	SchistoNeg	yes
SF138	S113	2012-12-26	39.1	yes	positive	yes	Non	NA	NA	13	male	BM	SchistoNeg	no
SF152	S081	2012-12-27	38.1	yes	positive	yes	yes	positive	1306	11	female	BM	SchistoNeg	yes
SF093	S339	2012-12-27	38.8	yes	positive	yes	yes	positive	108	11	female	BM	SchistoNeg	yes
SF071	S167	2013-01-03	40.1	yes	positive	yes	yes	positive	39843	9	male	BM	SchistoNeg	yes
SF062	S418	2013-01-03	36.8	yes	positive	yes	yes	positive	4280	6	female	BM	SchistoNeg	yes
SF163	S065	2013-01-04	38.5	yes	positive	yes	NA	NA	NA	11	female	BM	SchistoPos	no
SF063	S240	2013-01-04	37.7	yes	positive	yes	yes	positive	9253	11	female	BM	SchistoNeg	yes
SF160	S424	2013-01-04	38.6	yes	positive	yes	yes	positive	28557	12	male	BM	SchistoNeg	yes
SF189	S105	2013-01-07	38.6	yes	positive	yes	NA	NA	NA	12	male	BM	SchistoNeg	no
SF009	S096	2013-01-08	NA	yes	NA	NA	yes	positive	22030	12	female	BM	SchistoPos	no
SF175	S048	2013-01-09	36.1	yes	positive	yes	NA	NA	NA	12	male	BM	SchistoPos	yes
SF157	S303	2013-01-09	38.6	yes	positive	NA	yes	positive	780	7	male	BM	SchistoNeg	yes
SF193	S376	2013-01-09	37.8	yes	positive	NA	NA	NA	NA	7	male	BM	SchistoPos	yes
SF169	S333	2013-01-13	NA	yes	NA	NA	yes	positive	23085	8	male	BM	SchistoNeg	yes
SF166	S094	2013-01-14	38.2	yes	positive	yes	NA	NA	NA	11	male	BM	SchistoPos	yes
SF015	S139	2013-01-14	38.8	yes	positive	yes	yes	positive	23769	12	female	BM	SchistoNeg	yes
SF119	S144	2013-01-14	38.5	yes	positive	yes	yes	positive	11	9	male	BM	SchistoNeg	yes
SF033	S234	2013-01-14	37.3	yes	positive	yes	yes	positive	51	11	male	BM	SchistoNeg	yes
SF172	S390	2013-01-14	40	yes	positive	yes	yes	positive	6954	12	male	BM	SchistoNeg	yes
SF084	S230	2013-01-15	38.1	yes	positive	yes	yes	positive	8873	16	male	BM	SchistoNeg	no
SF141	S004	2013-01-16	38.7	yes	positive	yes	yes	positive	501	9	male	BM	SchistoNeg	yes
SF108	S150	2013-01-17	37	yes	positive	yes	yes	positive	1482	11	female	BM	SchistoNeg	no
SF105	S438	2013-01-17	36.8	yes	positive	yes	yes	positive	632	7	male	BM	SchistoNeg	no
SF151	S037	2013-01-21	39.8	yes	positive	yes	yes	positive	5567	16	male	BM	SchistoNeg	yes
SF137	S074	2013-01-22	40.5	yes	positive	yes	Non	NA	NA	14	male	BM	SchistoNeg	yes
SF106	S022	2013-01-23	38.8	yes	positive	yes	Non	NA	NA	14	male	BM	SchistoNeg	yes
SF132	S155	2013-01-23	39.1	yes	positive	yes	yes	positive	20007	11	male	BM	SchistoNeg	yes
SF022	S211	2013-01-23	38.8	yes	positive	yes	yes	positive	34	11	female	BM	SchistoNeg	yes
SF155	S159	2013-01-24	36.9	yes	positive	yes	yes	positive	546	6	female	BM	SchistoNeg	yes
SF100	S387	2013-01-24	37.4	yes	positive	yes	Non	NA	NA	14	female	BM	SchistoNeg	yes
SF156	S275	2013-01-26	36.5	yes	positive	yes	yes	positive	1071	13	male	BM	SchistoNeg	yes
SF001	S009	2013-01-28	37.1	yes	positive	yes	yes	positive	23	6	male	BM	SchistoNeg	no
SF164	S085	2013-01-30	NA	yes	positive	yes	NA	NA	NA	10	male	BM	SchistoPos	yes
SF159	S395	2013-01-31	37.1	yes	positive	yes	yes	positive	379	12	male	BM	SchistoNeg	yes
SF145	S247	2013-02-07	NA	yes	NA	NA	yes	positive	73530	6	male	BM	SchistoNeg	no
SF056	S336	2013-02-07	36.5	yes	positive	yes	yes	positive	3705	12	male	BM	SchistoNeg	no
SF072	S170	2013-02-08	36.5	yes	positive	yes	yes	positive	NA	12	male	BM	SchistoNeg	yes
SF145	S247	2013-02-08	38.4	yes	positive	yes	NA	NA	NA	6	male	BM	SchistoNeg	no
SF139	S300	2013-02-09	NA	yes	NA	NA	yes	positive	8550	12	female	BM	SchistoNeg	no
SF124	S112	2013-02-11	38.2	yes	positive	yes	yes	positive	NA	15	female	BM	SchistoNeg	yes
SF090	S271	2013-02-12	36.5	yes	positive	yes	yes	NA	NA	10	male	BM	SchistoNeg	yes
SF127	S272	2013-02-12	38.5	yes	positive	yes	yes	NA	NA	18	male	BM	SchistoNeg	yes
SF043	S252	2013-02-13	40.1	yes	positive	yes	yes	positive	1710	13	male	BM	SchistoNeg	yes
SF103	S428	2013-02-13	38.2	yes	positive	yes	Non	NA	NA	8	female	BM	SchistoNeg	yes
SF154	S101	2013-02-14	37.8	yes	positive	yes	Non	NA	NA	9	female	BM	SchistoNeg	no
SF015	S139	2013-02-18	37.5	yes	positive	yes	yes	NA	NA	12	female	BM	SchistoNeg	no
SF028	S226	2013-02-18	36.7	yes	positive	yes	NA	NA	NA	7	female	BM	SchistoNeg	yes
SF086	S097	2013-02-19	38.5	yes	positive	yes	yes	positive	6840	15	female	BM	SchistoNeg	no
SF079	S138	2013-02-19	39.9	yes	positive	yes	yes	positive	37050	9	male	BM	SchistoNeg	yes
SF075	S311	2013-02-19	38.8	yes	Negatif	yes	yes	positive	7599	8	male	BM	SchistoNeg	yes
SF097	S355	2013-02-22	38.4	yes	NA	yes	yes	positive	95760	8	male	BM	SchistoNeg	yes
SF042	S250	2013-02-23	38	yes	positive	yes	yes	NA	NA	13	female	BM	SchistoNeg	yes
SF174	S047	2013-02-25	39.6	yes	positive	yes	yes	positive	2964	8	male	BM	SchistoPos	yes
SF032	S223	2013-02-25	38.4	yes	NA	yes	yes	positive	36765	10	male	BM	SchistoNeg	yes
SF111	S251	2013-02-25	39.2	yes	positive	yes	yes	NA	NA	8	male	BM	SchistoNeg	yes
SF200	S457	2013-02-27	38.8	yes	positive	yes	yes	positive	13110	8	male	BM	SchistoNeg	yes
SF130	S078	2013-02-28	38	yes	positive	yes	yes	positive	1995	13	female	BM	SchistoNeg	no
SF013	S129	2013-02-28	37.7	yes	positive	NA	yes	positive	1515	6	female	BM	SchistoNeg	no
SF044	S253	2013-03-02	38.9	yes	positive	yes	yes	positive	22800	11	male	BM	SchistoNeg	yes
SF170	S377	2013-03-04	39.9	yes	positive	yes	yes	positive	52440	9	female	BM	SchistoNeg	no
SF132	S155	2013-03-07	36	yes	positive	yes	yes	positive	165756	11	male	BM	SchistoNeg	no
SF096	S354	2013-03-08	37.6	yes	positive	yes	yes	positive	22173	8	male	BM	SchistoNeg	no
SF102	S393	2013-03-08	39.4	yes	positive	yes	yes	positive	32205	10	male	BM	SchistoNeg	no
SF137	S074	2013-03-09	38.9	yes	positive	yes	yes	positive	34579	14	male	BM	SchistoNeg	no
SF122	S416	2013-03-11	39.6	yes	positive	yes	yes	positive	127110	8	female	BM	SchistoNeg	yes
SF106	S022	2013-03-12	37	yes	Negatif	yes	yes	positive	10520	14	male	BM	SchistoNeg	no
SF138	S113	2013-03-12	36.5	yes	positive	yes	yes	positive	11856	13	male	BM	SchistoNeg	yes
SF035	S237	2013-03-12	39.1	yes	positive	yes	yes	positive	342	9	female	BM	SchistoNeg	yes
SF221	S462	2013-03-14	NA	yes	NA	NA	yes	positive	16939	9	female	BM	SchistoNeg	yes
SF071	S167	2013-03-15	NA	yes	NA	yes	yes	positive	219180	9	male	BM	SchistoNeg	no
SF083	S441	2013-03-15	37.8	yes	positive	yes	yes	positive	19703	9	female	BM	SchistoNeg	no
SF219	S475	2013-03-15	38.4	yes	positive	yes	yes	positive	39814	8	female	BM	SchistoPos	yes
SF113	S142	2013-03-21	38.8	yes	positive	yes	yes	NA	NA	14	male	BM	SchistoNeg	yes
SF114	S192	2013-03-25	37.2	yes	positive	yes	yes	NA	NA	7	female	BM	SchistoNeg	yes
SF191	S460	2013-03-25	37.5	yes	positive	yes	NA	NA	NA	11	female	BM	SchistoNeg	yes
SF136	S140	2013-03-26	39.3	yes	positive	yes	yes	positive	16530	13	male	BM	SchistoNeg	no
SF128	S245	2013-03-26	38.5	yes	positive	yes	yes	positive	2217	14	male	BM	SchistoPos	yes
SF208	s469	2013-03-26	37	yes	positive	yes	yes	positive	1653	17	male	BM	SchistoPos	yes
SF144	S235	2013-04-02	39.6	yes	positive	yes	yes	positive	7837	17	male	BM	SchistoNeg	yes
SF097	S355	2013-04-03	39.4	yes	positive	yes	yes	positive	156750	8	male	BM	SchistoNeg	no
SF220	S476	2013-04-04	NA	yes	NA	NA	yes	positive	1026	8	female	BM	SchistoNeg	yes
SF211	S149	2013-04-08	39.2	yes	Negatif	yes	yes	positive	23028	6	male	BM	SchistoNeg	yes
SF216	S472	2013-04-11	38.1	yes	positive	yes	yes	positive	1567	7	male	BM	SchistoNeg	yes
SF221	S477	2013-04-11	NA	yes	NA	NA	yes	positive	1425	10	male	BM	SchistoPos	no
SF008	S050	2013-04-16	NA	yes	NA	NA	yes	positive	8445	8	male	BM	SchistoNeg	yes
SF127	S272	2013-04-19	36.7	yes	positive	yes	yes	positive	139650	18	male	BM	SchistoNeg	no
SF021	S204	2013-04-22	40.1	yes	positive	yes	yes	positive	33872	9	male	BM	SchistoNeg	yes
SF015	S139	2013-04-23	37.8	yes	Negatif	yes	yes	positive	11500	12	female	BM	SchistoNeg	no
SF128	S245	2013-04-23	38	yes	positive	yes	yes	NA	NA	14	male	BM	SchistoPos	no
SF257	S446	2013-04-23	37.6	yes	NA	NA	yes	positive	57	10	male	BM	SchistoPos	yes
SF259	S447	2013-04-23	NA	yes	NA	NA	yes	positive	222	7	male	BM	SchistoPos	yes
SF264	S448	2013-04-23	NA	yes	NA	NA	yes	positive	114	13	female	BM	SchistoNeg	yes
SF258	S450	2013-04-23	37.5	yes	NA	NA	yes	positive	470	13	female	BM	SchistoPos	yes
SF096	S354	2013-04-25	39.6	yes	positive	yes	yes	NA	NA	8	male	BM	SchistoNeg	no
SF090	S271	2013-05-07	39.7	yes	positive	yes	yes	positive	8037	10	male	BM	SchistoNeg	no
SF220	S476	2013-05-14	36.9	yes	positive	yes	yes	positive	370	8	female	BM	SchistoNeg	no
SF254	S480	2013-05-16	38.8	yes	positive	yes	yes	positive	79	13	female	BM	SchistoNeg	yes
SF262	S351	2013-05-21	38.5	yes	NA	yes	yes	positive	1373	10	male	BM	SchistoNeg	yes
SF209	S470	2013-05-21	37.2	yes	NA	NA	yes	positive	604	9	male	BM	SchistoPos	yes
SF266	S073	2013-06-05	38.2	yes	NA	NA	yes	positive	25308	15	female	BM	SchistoPos	yes
SF208	s469	2013-06-06	37	yes	positive	NA	NA	NA	NA	17	male	BM	SchistoPos	no
SF255	S481	2013-06-06	38.6	yes	positive	yes	NA	NA	NA	13	female	BM	SchistoNeg	yes
SF008	S050	2013-06-08	36.8	yes	NA	yes	yes	positive	16245	8	male	BM	SchistoNeg	no
SF132	S155	2013-06-10	36.8	yes	positive	yes	yes	positive	7600	11	male	BM	SchistoNeg	no
SF357	EGS080	2013-06-11	39.1	yes	positive	yes	yes	positive	79230	14	female	PK	SchistoPos	yes
SF359	EGS082	2013-06-11	37.9	yes	positive	yes	yes	positive	33345	7	male	PK	SchistoPos	yes
SF136	S140	2013-06-13	38.2	yes	positive	yes	yes	positive	7800	13	male	BM	SchistoNeg	no
SF071	S167	2013-06-13	39.6	yes	positive	yes	yes	positive	18898	9	male	BM	SchistoNeg	no
SF360	EGS083	2013-06-14	37.8	yes	positive	yes	yes	positive	10260	10	male	PK	SchistoPos	yes
SF091	S273	2013-06-14	39.6	yes	positive	yes	yes	positive	233472	11	female	BM	SchistoNeg	no
SF106	S022	2013-06-20	37	yes	positive	yes	yes	positive	4731	14	male	BM	SchistoNeg	no
SF144	S235	2013-06-20	37.5	yes	Negatif	yes	yes	positive	1065	17	male	BM	SchistoNeg	no
SF165	S090	2013-06-21	39.9	yes	positive	yes	yes	positive	17955	6	male	BM	SchistoNeg	yes
SF103	S428	2013-06-25	38	yes	positive	yes	yes	positive	408	8	female	BM	SchistoNeg	no
SF325	EGS029	2013-06-26	37.4	yes	positive	yes	yes	positive	75500	6	female	PK	SchistoPos	yes
SF334	EGS038	2013-07-02	36.6	yes	NA	yes	yes	positive	185	6	female	PK	SchistoPos	yes
SF339	EGS043	2013-07-02	NA	yes	NA	NA	yes	positive	2142	11	male	PK	SchistoPos	yes
SF362	EGS085	2013-07-03	37	yes	positive	yes	yes	positive	13470	13	male	PK	SchistoPos	yes
SF361	EGS084	2013-07-04	37.4	yes	positive	yes	yes	positive	323	12	female	PK	SchistoPos	yes
SF127	S272	2013-07-09	39.7	yes	positive	yes	yes	positive	2205	18	male	BM	SchistoNeg	yes
SF273	S166	2013-07-10	36.1	yes	positive	yes	yes	positive	86500	11	male	BM	SchistoNeg	yes
SF315	EGS014	2013-07-12	NA	yes	positive	yes	yes	positive	34362	7	female	PK	SchistoPos	yes
SF360	EGS083	2013-07-12	37.3	yes	positive	yes	yes	NA	NA	10	male	PK	SchistoPos	no
SF347	EGS051	2013-07-16	36.8	yes	positive	yes	yes	positive	NA	10	female	PK	SchistoPos	yes
SF321	EGS024	2013-07-17	36	yes	NA	NA	yes	positive	741	10	male	PK	SchistoPos	yes
SF326	EGS030	2013-07-17	37.3	yes	NA	NA	yes	positive	572	8	male	PK	SchistoPos	yes
SF302	EGS023	2013-07-18	38.9	yes	positive	yes	yes	positive	1739	13	female	PK	SchistoPos	yes
SF316	EGS015	2013-07-23	37.4	yes	positive	yes	yes	positive	222	6	male	PK	SchistoPos	yes
SF304	EGS073	2013-07-23	37.6	yes	positive	yes	yes	positive	59869	12	male	PK	SchistoNeg	yes
SF356	EGS078	2013-07-30	36.8	yes	positive	yes	yes	positive	51	13	female	PK	SchistoNeg	yes
SF018	S171	2013-07-31	NA	yes	positive	yes	yes	positive	511	9	female	BM	SchistoNeg	yes
SF359	EGS082	2013-08-06	38.8	yes	NA	yes	yes	positive	24510	7	male	PK	SchistoPos	no
SF403	S122	2013-08-06	37.5	yes	positive	yes	yes	positive	115995	7	male	BM	SchistoNeg	yes
SF361	EGS084	2013-08-22	39.3	yes	positive	yes	yes	positive	19950	12	female	PK	SchistoPos	no
SF428	EGS151	2013-08-22	36.6	yes	positive	yes	yes	positive	2707	6	male	PK	SchistoPos	yes
SF418	EGS136	2013-08-27	37.2	yes	NA	NA	yes	positive	87	6	male	PK	SchistoPos	yes
SF421	EGS139	2013-08-27	NA	yes	NA	NA	yes	positive	53	8	female	PK	SchistoPos	yes
SF462	EGS196	2013-08-27	37.4	yes	NA	NA	yes	positive	1368	6	male	PK	SchistoPos	yes
SF339	EGS043	2013-09-02	37.3	yes	Negatif	yes	yes	positive	1924	11	male	PK	SchistoPos	no
SF423	EGS141	2013-09-11	38.9	yes	positive	yes	yes	positive	127650	6	female	PK	SchistoPos	yes
SF359	EGS082	2013-10-01	39.6	yes	positive	yes	yes	positive	91733	7	male	PK	SchistoPos	no
SF437	EGS171	2013-10-11	38.5	yes	positive	yes	yes	positive	23940	10	male	PK	SchistoPos	yes
SF362	EGS085	2013-10-30	37.3	yes	positive	yes	yes	positive	228	13	male	PK	SchistoPos	no
SF428	EGS151	2013-11-06	37.7	yes	positive	yes	yes	positive	61560	6	male	PK	SchistoPos	no
SF356	EGS079	2013-11-08	37.3	yes	positive	yes	yes	positive	478	16	female	PK	SchistoPos	no
SF302	EGS023	2013-11-13	37.9	yes	positive	yes	yes	positive	10944	13	female	PK	SchistoPos	no
SF357	EGS080	2013-11-14	37.3	yes	positive	yes	yes	NA	NA	14	female	PK	SchistoPos	no
SF472	EGS218	2013-11-26	37	yes	NA	NA	yes	positive	274766	6	female	PK	SchistoNeg	yes
SF316	EGS015	2013-12-05	38.1	yes	positive	yes	yes	positive	11571	6	male	PK	SchistoPos	no
SF438	EGS172	2013-12-12	39.5	yes	NA	yes	yes	positive	70	13	male	PK	SchistoPos	yes
SF300	EGS012	2013-12-16	38.6	yes	positive	yes	yes	positive	3971	6	female	PK	SchistoPos	yes
SF469	EGS204	2013-12-16	36.6	yes	NA	yes	yes	positive	148	11	male	PK	SchistoPos	yes
SF359	EGS082	2013-12-28	39.2	yes	positive	yes	yes	NA	NA	7	male	PK	SchistoPos	no
SF315	EGS014	2014-01-02	37.4	yes	positive	yes	yes	positive	41410	7	female	PK	SchistoPos	no
SF554	EGS277	2014-01-02	37.2	yes	NA	yes	yes	positive	8398	7	male	PK	SchistoPos	yes
SF317	EGS016	2014-01-03	39.9	yes	positive	yes	yes	positive	127505	7	female	PK	SchistoPos	yes
SF465	EGS200	2014-01-03	NA	yes	NA	NA	yes	positive	4807	14	female	PK	SchistoPos	yes
SF468	EGS203	2014-01-07	35.7	yes	NA	yes	yes	positive	14117	13	male	PK	SchistoPos	yes
SF482	EGS242	2014-01-10	NA	yes	NA	NA	yes	positive	2698	6	female	PK	SchistoPos	yes
SF541	EGS301	2014-01-13	38.4	yes	NA	yes	yes	positive	1105	9	male	PK	SchistoPos	yes
SF510	EGS298	2014-01-14	NA	yes	NA	yes	yes	positive	13357	6	female	PK	SchistoPos	yes
SF438	EGS172	2014-01-20	39.5	yes	Negatif	yes	yes	positive	70	13	male	PK	SchistoPos	no
SF385	EGS110	2014-01-22	36.4	yes	positive	yes	yes	NA	NA	9	female	PK	SchistoNeg	yes
SF474	EGS291	2014-01-22	36.6	yes	NA	yes	yes	positive	5029	15	female	PK	SchistoPos	yes
SF596	EGS331	2014-01-22	38.4	yes	positive	yes	yes	positive	714	10	male	PK	SchistoNeg	yes
SF597	EGS332	2014-01-22	37.8	yes	NA	yes	yes	positive	4066	6	male	PK	SchistoPos	yes
SF332	EGS036	2014-01-30	37.4	yes	NA	yes	yes	positive	NA	6	female	PK	SchistoPos	yes
SF457	EGS191	2014-01-30	36.7	yes	positive	yes	yes	NA	NA	7	female	PK	SchistoNeg	yes
SF573	EGS308	2014-01-30	37.5	yes	positive	yes	yes	NA	NA	6	male	PK	SchistoPos	yes
SF518	EGS219	2014-01-31	36.5	yes	NA	yes	yes	positive	30210	6	male	PK	SchistoNeg	yes
SF299	EGS011	2014-02-04	38.3	yes	positive	yes	yes	positive	NA	12	male	PK	SchistoPos	yes
SF476	EGS294	2014-02-04	36.5	yes	NA	yes	yes	positive	16473	11	female	PK	SchistoPos	yes
SF351	EGS072	2014-02-10	37.1	yes	Negatif	yes	yes	positive	18	15	female	PK	SchistoPos	yes
SF300	EGS012	2014-02-11	38.2	yes	positive	yes	yes	positive	27930	6	female	PK	SchistoPos	no
SF359	EGS082	2014-02-11	36.5	yes	positive	yes	yes	positive	1103	7	male	PK	SchistoPos	no
SF538	EGS260	2014-02-11	36.5	yes	NA	yes	yes	positive	14	9	female	PK	SchistoPos	yes
SF427	EGS150	2014-02-12	37.1	yes	positive	yes	yes	positive	339	12	male	PK	SchistoPos	yes
SF360	EGS083	2014-02-13	38.4	yes	positive	yes	yes	positive	37253	10	male	PK	SchistoPos	no
SF556	EGS284	2014-02-14	39.9	yes	NA	yes	yes	positive	15466	9	male	PK	SchistoPos	yes
SF336	EGS040	2014-02-17	38.9	yes	NA	yes	yes	positive	61180	6	female	PK	SchistoPos	yes
SF341	EGS045	2014-02-17	38.1	yes	positive	yes	yes	positive	3268	12	male	PK	SchistoPos	yes
SF302	EGS023	2014-02-18	36.7	yes	positive	yes	yes	positive	12312	13	female	PK	SchistoPos	no
SF337	EGS041	2014-02-20	36.6	yes	Negatif	yes	yes	positive	182	10	male	PK	SchistoPos	yes
SF516	EGS285	2014-02-20	39	yes	positive	yes	yes	positive	NA	6	male	PK	SchistoPos	yes
SF423	EGS141	2014-02-21	37.4	yes	positive	yes	yes	positive	NA	6	female	PK	SchistoPos	no
SF357	EGS080	2014-03-03	37.5	yes	positive	yes	yes	positive	33060	14	female	PK	SchistoPos	no
SF378	EGS103	2014-03-03	37.8	yes	positive	yes	yes	positive	39615	6	male	PK	SchistoPos	yes
SF572	EGS307	2014-03-05	37.5	yes	positive	yes	yes	positive	36480	8	male	PK	SchistoPos	yes
SF453	EGS187	2014-03-06	39.1	yes	Negatif	yes	yes	positive	NA	11	female	PK	SchistoNeg	yes
SF482	EGS242	2014-03-10	37.2	yes	NA	yes	yes	positive	3285	6	female	PK	SchistoPos	no
SF347	EGS051	2014-03-11	37.8	yes	positive	yes	yes	positive	185820	10	female	PK	SchistoPos	no
SF503	EGS229	2014-03-11	37.4	yes	positive	yes	yes	positive	5178	7	female	PK	SchistoNeg	yes
SF520	EGS230	2014-03-11	36.5	yes	positive	yes	yes	positive	59565	10	female	PK	SchistoPos	yes
SF569	EGS286	2014-03-13	37.6	yes	positive	yes	yes	positive	5415	9	female	PK	SchistoPos	yes
SF361	EGS084	2014-03-17	38.7	yes	positive	yes	yes	positive	2713	12	female	PK	SchistoPos	no
SF551	EGS262	2014-03-17	37.5	yes	NA	yes	yes	positive	279	13	female	PK	SchistoPos	yes
SF343	EGS069	2014-03-19	37.1	yes	positive	yes	yes	NA	NA	11	male	PK	SchistoPos	yes
SF534	EGS245	2014-03-25	38.6	yes	positive	yes	yes	positive	35055	8	male	PK	SchistoNeg	yes
SF511	EGS249	2014-03-31	37.8	yes	NA	yes	yes	positive	518	7	male	PK	SchistoNeg	yes
SF438	EGS172	2014-04-09	NA	yes	NA	yes	yes	positive	62	13	male	PK	SchistoPos	no
SF491	EGS270	2014-04-10	40.8	yes	positive	yes	yes	positive	589	6	male	PK	SchistoNeg	yes
SF353	EGS071	2014-04-11	36.8	yes	positive	yes	yes	positive	43	13	female	PK	SchistoNeg	yes
SF334	EGS038	2014-04-14	39.6	yes	NA	yes	yes	positive	86070	6	female	PK	SchistoPos	no
SF354	EGS076	2014-04-15	38.4	yes	positive	yes	yes	positive	29127	6	female	PK	SchistoNeg	yes
SF485	EGS206	2014-04-15	NA	yes	NA	NA	yes	positive	45	10	female	PK	SchistoNeg	yes
SF510	EGS298	2014-04-18	37.3	yes	NA	yes	yes	positive	34	6	female	PK	SchistoPos	no
SF585	EGS320	2014-04-18	36.9	yes	Negatif	yes	yes	positive	2148	11	male	PK	SchistoNeg	yes
SF500	EGS231	2014-04-22	37.3	yes	positive	yes	yes	positive	30210	7	female	PK	SchistoNeg	yes
SF495	EGS235	2014-04-22	NA	yes	NA	NA	yes	positive	33	7	male	PK	SchistoNeg	yes
SF488	EGS234	2014-04-23	36.7	yes	positive	yes	yes	positive	33060	8	female	PK	SchistoPos	yes
SF360	EGS083	2014-04-24	36.9	yes	positive	yes	yes	NA	NA	10	male	PK	SchistoPos	no
SF562	EGS287	2014-04-28	37.6	yes	positive	yes	yes	positive	83904	6	female	PK	SchistoPos	yes
SF524	EGS213	2014-05-02	NA	yes	NA	NA	yes	positive	NA	8	male	PK	SchistoNeg	yes
SF482	EGS242	2014-05-02	37.1	yes	NA	yes	yes	positive	58620	6	female	PK	SchistoPos	no
SF337	EGS041	2014-05-05	36.8	yes	positive	yes	yes	positive	NA	10	male	PK	SchistoPos	no
SF340	EGS044	2014-05-05	36.9	yes	positive	yes	yes	NA	NA	6	male	PK	SchistoPos	yes
SF536	EGS208	2014-05-13	NA	yes	NA	NA	yes	positive	228	10	female	PK	SchistoNeg	yes
SF472	EGS218	2014-05-13	NA	yes	NA	NA	yes	positive	90	6	female	PK	SchistoNeg	no
SF483	EGS247	2014-05-13	NA	yes	NA	NA	yes	positive	1639	6	male	PK	SchistoNeg	yes
SF572	EGS307	2014-05-13	NA	yes	NA	NA	yes	positive	90	8	male	PK	SchistoPos	no
SF373	EGS098	2014-05-14	NA	yes	NA	NA	yes	positive	28	14	male	PK	SchistoPos	yes
SF428	EGS151	2014-05-14	NA	yes	NA	NA	yes	positive	31	6	male	PK	SchistoPos	no
SF587	EGS322	2014-05-15	NA	yes	NA	yes	yes	positive	85	15	male	PK	SchistoPos	yes
SF601	EGS142	2014-05-16	37.1	yes	NA	yes	yes	positive	1157	13	female	PK	SchistoPos	yes
SF570	EGS220	2014-05-16	NA	yes	NA	NA	yes	positive	21	14	female	PK	SchistoNeg	yes
SF565	EGS231	2014-05-19	NA	yes	NA	NA	yes	positive	59890	13	male	PK	SchistoPos	yes
SF569	EGS286	2014-05-19	39.1	yes	positive	yes	yes	NA	NA	9	female	PK	SchistoPos	no
SF357	EGS080	2014-05-20	39.1	yes	positive	yes	yes	positive	61275	14	female	PK	SchistoPos	no
SF356	EGS079	2014-05-21	36.5	yes	positive	yes	yes	positive	1044	16	female	PK	SchistoPos	no
SF368	EGS093	2014-05-21	38.4	yes	positive	yes	yes	positive	22609	9	male	PK	SchistoPos	yes
SF573	EGS308	2014-05-21	40	yes	positive	yes	yes	positive	402420	6	male	PK	SchistoPos	no
SF467	EGS202	2014-05-22	38.8	yes	NA	yes	yes	positive	570	8	female	PK	SchistoPos	yes
SF511	EGS249	2014-05-26	37.7	yes	NA	yes	yes	positive	41033	7	male	PK	SchistoNeg	no
SF489	EGS288	2014-05-30	37.1	yes	NA	yes	yes	positive	371	13	female	PK	SchistoPos	yes
SF477	EGS290	2014-05-30	36.7	yes	positive	yes	yes	NA	NA	7	female	PK	SchistoPos	yes
SF543	EGS303	2014-05-30	36.5	yes	positive	yes	yes	positive	12957	6	male	PK	SchistoPos	yes
SF296	EGS006	2014-06-02	38.7	yes	positive	yes	yes	positive	83961	9	female	PK	SchistoPos	yes
SF339	EGS043	2014-06-02	39.5	yes	positive	yes	yes	positive	73587	11	male	PK	SchistoPos	no
SF461	EGS195	2014-06-02	36.8	yes	positive	yes	yes	positive	622	9	male	PK	SchistoPos	yes
SF489	EGS288	2014-06-02	NA	yes	positive	yes	NA	NA	NA	13	female	PK	SchistoPos	no
SF355	EGS077	2014-06-04	39.5	yes	positive	yes	yes	positive	17926	12	female	PK	SchistoPos	yes
SF538	EGS260	2014-06-05	36.5	yes	NA	yes	yes	positive	NA	9	female	PK	SchistoPos	no
SF300	EGS012	2014-06-13	36.5	yes	positive	yes	yes	positive	102600	6	female	PK	SchistoPos	no
SF361	EGS084	2014-06-13	36.5	yes	positive	yes	yes	positive	3420	12	female	PK	SchistoPos	no
SF439	EGS173	2014-06-13	37.3	yes	NA	yes	yes	positive	47025	16	female	PK	SchistoPos	yes
SF423	EGS141	2014-06-17	39.5	yes	NA	yes	yes	positive	2394	6	female	PK	SchistoPos	no
SF465	EGS200	2014-06-17	37.8	yes	NA	yes	yes	positive	153615	14	female	PK	SchistoPos	no
SF441	EGS175	2014-06-18	39.4	yes	NA	yes	yes	positive	5437	9	male	PK	SchistoPos	yes
SF556	EGS284	2014-06-24	36.5	yes	NA	yes	yes	positive	16207	9	male	PK	SchistoPos	no
SF474	EGS291	2014-06-24	37.6	yes	NA	yes	yes	positive	7942	15	female	PK	SchistoPos	no
SF359	EGS082	2014-06-25	36.5	yes	NA	yes	yes	positive	7581	7	male	PK	SchistoPos	no
SF360	EGS083	2014-06-25	36.5	yes	NA	yes	yes	positive	9690	10	male	PK	SchistoPos	no
SF580	EGS315	2014-06-25	40.4	yes	NA	yes	yes	positive	48600	7	male	PK	SchistoNeg	yes
SF581	EGS316	2014-06-25	37.4	yes	NA	yes	yes	positive	8658	9	male	PK	SchistoPos	yes
SF362	EGS085	2014-06-26	36.5	yes	NA	yes	yes	positive	2599	13	male	PK	SchistoPos	yes
SF321	EGS024	2014-06-27	36.9	yes	NA	yes	yes	positive	11229	10	male	PK	SchistoPos	no
SF330	EGS034	2014-06-27	36.8	yes	NA	yes	yes	positive	14364	9	female	PK	SchistoPos	yes
SF417	EGS135	2014-06-27	36.5	yes	NA	yes	yes	positive	4454	10	female	PK	SchistoPos	yes
SF340	EGS044	2014-07-03	36.9	yes	NA	yes	yes	positive	NA	6	male	PK	SchistoPos	no
SF451	EGS185	2014-07-08	NA	yes	NA	NA	yes	positive	13566	7	female	PK	SchistoPos	yes
SF587	EGS322	2014-07-10	37.5	yes	NA	yes	yes	positive	62	15	male	PK	SchistoPos	no
SF314	EGS013	2014-07-13	37.3	yes	positive	yes	yes	positive	80598	6	female	PK	SchistoPos	yes
SF479	EGS268	2014-08-14	38.1	yes	NA	yes	yes	positive	62	9	female	PK	SchistoPos	yes
SF567	EGS248	2014-09-24	38.8	yes	NA	yes	yes	positive	102	14	male	PK	SchistoNeg	yes
SF543	EGS303	2014-10-03	38.4	yes	NA	yes	yes	positive	310	6	male	PK	SchistoPos	no
SF360	EGS083	2014-10-08	36.7	yes	NA	yes	yes	positive	342	10	male	PK	SchistoPos	no
SF477	EGS290	2014-10-08	37.1	yes	NA	yes	yes	positive	4417	7	female	PK	SchistoPos	no
SF313	EGS008	2014-11-10	38.5	yes	NA	yes	yes	positive	86355	7	female	PK	SchistoPos	yes
SF541	EGS301	2014-11-10	37.4	yes	NA	yes	yes	positive	22393	9	male	PK	SchistoPos	no
SF312	EGS005	2014-11-21	36.3	yes	NA	yes	yes	positive	NA	7	female	PK	SchistoPos	yes
SF159	S395	2015-03-07	36.3	yes	positive	NA	yes	positive	359	12	male	BM	SchistoNeg	no

## Sheet: TimeOfExposure
study_id	screening_id	age	sex	location	start_date_exposure	end_date_exposure	total_day_exposure	schisto_group	rank_fu_time
SF001	S009	6	male	BM	2012-05-15	2013-09-30	503	SchistoNeg	1
SF002	S013	10	male	BM	2012-05-16	2012-08-08	84	SchistoNeg	1
SF003	S015	12	male	BM	2012-05-20	2012-08-08	80	SchistoNeg	1
SF004	S020	8	male	BM	2012-05-23	2012-11-08	169	SchistoNeg	1
SF005	S021	6	male	BM	2012-05-21	2013-09-30	497	SchistoNeg	1
SF006	S029	8	female	BM	2012-05-20	2013-08-01	438	SchistoNeg	1
SF007	S038	12	female	BM	2012-05-21	2013-08-22	458	SchistoNeg	1
SF008	S050	8	male	BM	2012-05-14	2013-09-30	504	SchistoNeg	1
SF009	S096	12	female	BM	2012-05-21	2013-09-30	497	SchistoPos	1
SF010	S123	10	female	BM	2012-05-19	2013-09-30	499	SchistoNeg	1
SF011	S125	7	male	BM	2012-05-25	2013-07-21	422	SchistoNeg	1
SF012	S128	11	male	BM	2012-05-25	2013-07-21	422	SchistoNeg	1
SF013	S129	6	female	BM	2012-05-25	2013-07-21	422	SchistoNeg	1
SF014	S136	7	female	BM	2012-05-29	2013-09-30	489	SchistoNeg	1
SF015	S139	12	female	BM	2012-05-25	2013-09-30	493	SchistoNeg	1
SF016	S160	14	female	BM	2012-05-12	2013-09-30	506	SchistoNeg	1
SF017	S161	8	male	BM	2012-05-12	2013-09-30	506	SchistoNeg	1
SF018	S171	9	female	BM	2012-05-29	2013-09-30	489	SchistoNeg	1
SF019	S176	8	male	BM	2012-05-12	2013-09-30	506	SchistoNeg	1
SF020	S201	10	male	BM	2012-05-25	2013-09-30	493	SchistoNeg	1
SF021	S204	9	male	BM	2012-05-25	2013-09-30	493	SchistoNeg	1
SF022	S211	11	female	BM	2012-07-03	2013-06-24	356	SchistoNeg	1
SF023	S221	11	male	BM	2012-05-19	2013-09-30	499	SchistoNeg	1
SF023	S221	11	male	BM	2012-05-19	2012-08-22	95	SchistoNeg	2
SF024	S222	9	female	BM	2012-05-19	2013-07-23	430	SchistoPos	1
SF024	S222	9	female	BM	2012-05-19	2012-08-22	95	SchistoPos	2
SF025	S223	13	male	BM	2012-05-19	2013-07-09	416	SchistoNeg	1
SF025	S223	13	male	BM	2012-05-19	2012-08-01	74	SchistoNeg	2
SF026	S224	19	female	BM	2012-05-19	2013-09-30	499	SchistoNeg	1
SF027	S225	14	male	BM	2012-05-19	2013-09-30	499	SchistoNeg	1
SF028	S226	7	female	BM	2012-05-19	2013-07-09	416	SchistoNeg	1
SF029	S227	12	female	BM	2012-05-19	2013-09-30	499	SchistoNeg	1
SF030	S229	9	female	BM	2012-05-19	2013-09-30	499	SchistoNeg	1
SF031	S231	8	female	BM	2012-05-19	2013-09-30	499	SchistoNeg	1
SF032	S223	10	male	BM	2012-05-19	2013-09-30	499	SchistoNeg	1
SF033	S234	11	male	BM	2012-05-19	2013-09-30	499	SchistoNeg	1
SF034	S236	11	male	BM	2012-05-19	2013-07-09	416	SchistoNeg	1
SF035	S237	9	female	BM	2012-05-19	2013-07-09	416	SchistoNeg	1
SF036	S238	10	female	BM	2012-05-19	2013-07-25	432	SchistoNeg	1
SF037	S239	7	male	BM	2012-05-19	2013-07-25	432	SchistoNeg	1
SF038	S242	11	female	BM	2012-05-19	2012-10-07	141	SchistoNeg	1
SF039	S243	13	male	BM	2012-05-19	2013-09-30	499	SchistoNeg	1
SF040	S244	6	female	BM	2012-05-29	2013-06-10	377	SchistoNeg	1
SF041	S248	6	female	BM	2012-05-25	2013-09-30	493	SchistoNeg	1
SF041	S248	6	female	BM	2012-05-25	2012-11-06	165	SchistoNeg	2
SF042	S250	13	female	BM	2012-05-25	2013-09-30	493	SchistoNeg	1
SF042	S250	13	female	BM	2012-05-25	2012-08-02	69	SchistoNeg	2
SF043	S252	13	male	BM	2012-06-25	2013-09-30	462	SchistoNeg	1
SF043	S252	13	male	BM	2012-06-25	2012-08-02	38	SchistoNeg	2
SF044	S253	11	male	BM	2012-05-19	2013-09-30	499	SchistoNeg	1
SF045	S260	11	female	BM	2012-05-25	2013-05-12	352	SchistoPos	1
SF046	S262	8	male	BM	2012-05-25	2012-09-15	113	SchistoNeg	1
SF047	S302	7	female	BM	2012-05-18	2013-07-24	432	SchistoNeg	1
SF048	S315	12	female	BM	2012-05-25	2012-09-07	105	SchistoNeg	1
SF049	S316	9	male	BM	2012-05-12	2013-06-26	410	SchistoNeg	1
SF049	S316	9	male	BM	2012-05-12	2012-08-02	82	SchistoNeg	2
SF050	S317	10	male	BM	2012-05-12	2013-06-12	396	SchistoNeg	1
SF050	S317	10	male	BM	2012-05-12	2012-08-02	82	SchistoNeg	2
SF051	S318	7	male	BM	2012-06-12	2013-06-26	379	SchistoNeg	1
SF052	S319	13	female	BM	2012-06-12	2012-08-02	51	SchistoNeg	2
SF052	S318	7	male	BM	2012-06-12	2013-06-26	379	SchistoNeg	1
SF053	S320	14	male	BM	2012-06-12	2013-09-30	475	SchistoNeg	1
SF054	S321	11	female	BM	2012-07-05	2013-09-30	452	SchistoNeg	1
SF055	S334	10	female	BM	2012-05-14	2013-07-06	418	SchistoPos	1
SF056	S336	12	male	BM	2012-05-14	2013-09-30	504	SchistoNeg	1
SF057	S371	12	female	BM	2012-05-14	2013-09-30	504	SchistoNeg	1
SF058	S374	16	female	BM	2012-05-14	2013-09-30	504	SchistoNeg	1
SF059	S397	9	female	BM	2012-05-18	2013-07-20	428	SchistoNeg	1
SF060	S413	10	female	BM	2012-05-20	2013-09-30	498	SchistoNeg	1
SF061	S417	6	female	BM	2012-05-19	2013-09-30	499	SchistoNeg	1
SF062	S418	6	female	BM	2012-05-19	2013-09-30	499	SchistoNeg	1
SF063	S240	11	female	BM	2012-05-19	2013-09-30	499	SchistoNeg	1
SF064	S422	14	female	BM	2012-05-19	2013-09-30	499	SchistoNeg	1
SF065	S423	11	male	BM	2012-05-19	2013-03-09	294	SchistoNeg	1
SF066	S433	13	female	BM	2012-05-25	2013-09-30	493	SchistoNeg	1
SF067	S435	12	female	BM	2012-05-25	2013-09-30	493	SchistoNeg	1
SF068	S439	8	female	BM	2012-07-05	2013-09-30	452	SchistoNeg	1
SF069	S153	7	male	BM	2012-05-12	2013-09-30	506	SchistoNeg	1
SF070	S151	12	female	BM	2012-05-12	2013-09-30	506	SchistoNeg	1
SF071	S167	9	male	BM	2012-05-19	2013-09-30	499	SchistoNeg	1
SF072	S170	12	male	BM	2012-05-29	2013-09-30	489	SchistoNeg	1
SF073	S173	14	female	BM	2012-05-12	2013-09-30	506	SchistoNeg	1
SF074	S255	7	male	BM	2012-07-05	2013-09-30	452	SchistoNeg	1
SF075	S311	8	male	BM	2012-05-19	2013-09-30	499	SchistoNeg	1
SF076	S370	6	female	BM	2012-05-12	2013-09-30	506	SchistoNeg	1
SF077	S401	6	male	BM	2012-05-18	2013-06-24	402	SchistoNeg	1
SF078	S367	8	male	BM	2012-05-12	2013-09-30	506	SchistoNeg	1
SF079	S138	9	male	BM	2012-05-25	2013-09-30	493	SchistoNeg	1
SF080	S202	12	male	BM	2012-06-25	2013-09-30	462	SchistoNeg	1
SF081	S174	12	male	BM	2012-06-07	2013-09-30	480	SchistoNeg	1
SF082	S369	6	female	BM	2012-05-12	2013-07-25	439	SchistoNeg	1
SF083	S441	9	female	BM	2012-05-29	2013-09-30	489	SchistoNeg	1
SF084	S230	16	male	BM	2012-05-25	2013-09-30	493	SchistoNeg	1
SF085	S083	11	female	BM	2012-05-20	2013-09-30	498	SchistoNeg	1
SF086	S097	15	female	BM	2012-05-16	2013-07-20	430	SchistoNeg	1
SF087	S146	7	female	BM	2012-05-19	2013-09-30	499	SchistoNeg	1
SF088	S182	9	male	BM	2012-05-23	2013-07-27	430	SchistoNeg	1
SF089	S220	8	male	BM	2012-07-05	2013-09-30	452	SchistoNeg	1
SF090	S271	10	male	BM	2012-05-19	2013-09-30	499	SchistoNeg	1
SF091	S273	11	female	BM	2012-05-18	2013-09-30	500	SchistoNeg	1
SF092	S328	11	female	BM	2012-05-14	2013-09-30	504	SchistoNeg	1
SF093	S339	11	female	BM	2012-05-20	2013-07-29	435	SchistoNeg	1
SF094	S352	9	female	BM	2012-05-29	2013-09-30	489	SchistoNeg	1
SF095	S353	10	male	BM	2012-05-29	2013-09-30	489	SchistoNeg	1
SF096	S354	8	male	BM	2012-05-18	2013-09-30	500	SchistoNeg	1
SF097	S355	8	male	BM	2012-05-18	2013-09-30	500	SchistoNeg	1
SF098	S368	10	male	BM	2012-05-12	2013-07-25	439	SchistoNeg	1
SF099	S386	14	female	BM	2012-05-14	2012-10-24	163	SchistoNeg	1
SF100	S387	14	female	BM	2012-05-16	2013-09-30	502	SchistoNeg	1
SF101	S389	11	female	BM	2012-05-16	2013-06-19	399	SchistoNeg	1
SF102	S393	10	male	BM	2012-05-16	2013-05-22	371	SchistoNeg	1
SF103	S428	8	female	BM	2012-05-21	2013-06-19	394	SchistoNeg	1
SF104	S434	16	male	BM	2012-05-25	2013-09-30	493	SchistoNeg	1
SF105	S438	7	male	BM	2012-05-25	2013-09-30	493	SchistoNeg	1
SF106	S022	14	male	BM	2012-05-16	2013-09-30	502	SchistoNeg	1
SF107	S143	9	male	BM	2012-05-18	2013-09-30	500	SchistoNeg	1
SF108	S150	11	female	BM	2012-05-12	2013-09-30	506	SchistoNeg	1
SF109	S172	16	female	BM	2012-05-12	2013-09-30	506	SchistoNeg	1
SF110	S218	12	male	BM	2012-08-04	2013-07-07	337	SchistoNeg	1
SF111	S251	8	male	BM	2012-05-25	2013-09-30	493	SchistoNeg	1
SF112	S115	12	male	BM	2012-05-16	2013-09-30	502	SchistoNeg	1
SF113	S142	14	male	BM	2012-05-18	2013-09-30	500	SchistoNeg	1
SF114	S192	7	female	BM	2012-05-14	2013-09-30	504	SchistoNeg	1
SF115	S198	12	male	BM	2012-05-20	2012-08-08	80	SchistoNeg	1
SF116	S274	16	male	BM	2012-05-19	2013-07-23	430	SchistoNeg	1
SF117	S347	9	male	BM	2012-05-18	2012-11-21	187	SchistoNeg	1
SF118	S348	10	male	BM	2012-05-19	2012-11-21	186	SchistoNeg	1
SF119	S144	9	male	BM	2012-05-18	2013-09-30	500	SchistoNeg	1
SF120	S183	11	female	BM	2012-05-23	2013-07-13	416	SchistoNeg	1
SF121	S405	14	female	BM	2012-05-19	2012-09-25	129	SchistoNeg	1
SF122	S416	8	female	BM	2012-05-20	2013-09-30	498	SchistoNeg	1
SF123	S453	9	male	BM	2012-07-25	2013-09-30	432	SchistoNeg	1
SF124	S112	15	female	BM	2012-05-16	2013-09-30	502	SchistoNeg	1
SF125	S080	14	male	BM	2012-05-23	2013-06-13	386	SchistoNeg	1
SF126	S430	11	male	BM	2012-05-21	2013-06-08	383	SchistoNeg	1
SF127	S272	18	male	BM	2012-05-18	2013-09-30	500	SchistoNeg	1
SF128	S245	14	male	BM	2012-08-29	2013-09-30	397	SchistoPos	1
SF130	S078	13	female	BM	2012-05-20	2013-06-13	389	SchistoNeg	1
SF131	S137	8	female	BM	2012-05-25	2013-09-30	493	SchistoNeg	1
SF132	S155	11	male	BM	2012-05-12	2013-09-30	506	SchistoNeg	1
SF133	S342	12	female	BM	2012-07-25	2013-07-09	349	SchistoNeg	1
SF134	S366	11	male	BM	2012-05-12	2012-09-22	133	SchistoNeg	1
SF135	S412	7	female	BM	2012-05-19	2012-09-22	126	SchistoNeg	1
SF136	S140	13	male	BM	2012-05-25	2013-09-30	493	SchistoNeg	1
SF137	S074	14	male	BM	2012-05-14	2013-07-20	432	SchistoNeg	1
SF138	S113	13	male	BM	2012-05-14	2013-09-30	504	SchistoNeg	1
SF139	S300	12	female	BM	2012-05-18	2013-09-30	500	SchistoNeg	1
SF140	S002	15	female	BM	2012-05-14	2013-09-30	504	SchistoNeg	1
SF141	S004	9	male	BM	2012-05-21	2013-09-30	497	SchistoNeg	1
SF142	S213	10	female	BM	2012-07-03	2013-02-01	213	SchistoNeg	1
SF143	S154	10	female	BM	2012-09-29	2013-09-30	366	SchistoPos	1
SF144	S235	17	male	BM	2012-05-19	2013-09-30	499	SchistoNeg	1
SF145	S247	6	male	BM	2012-05-25	2013-09-30	493	SchistoNeg	1
SF146	S126	9	female	BM	2012-08-29	2013-09-30	397	SchistoNeg	1
SF147	S133	12	female	BM	2012-08-29	2013-09-30	397	SchistoNeg	1
SF148	S127	13	male	BM	2012-05-25	2013-09-30	493	SchistoNeg	1
SF149	S205	9	male	BM	2012-05-25	2013-03-10	289	SchistoPos	1
SF150	S019	8	female	BM	2012-05-15	2013-03-10	299	SchistoNeg	1
SF151	S037	16	male	BM	2012-05-14	2013-07-05	417	SchistoNeg	1
SF152	S081	11	female	BM	2012-05-20	2013-09-30	498	SchistoNeg	1
SF153	S082	8	male	BM	2012-05-15	2013-09-30	503	SchistoNeg	1
SF154	S101	9	female	BM	2012-05-21	2013-05-22	366	SchistoNeg	1
SF155	S159	6	female	BM	2012-05-12	2013-09-30	506	SchistoNeg	1
SF156	S275	13	male	BM	2012-05-18	2013-09-30	500	SchistoNeg	1
SF157	S303	7	male	BM	2012-05-18	2013-09-30	500	SchistoNeg	1
SF158	S338	8	female	BM	2012-05-15	2013-09-30	503	SchistoNeg	1
SF159	S395	12	male	BM	2012-05-16	2013-09-30	502	SchistoNeg	1
SF160	S424	12	male	BM	2012-05-19	2013-09-30	499	SchistoNeg	1
SF161	S040	12	male	BM	2012-05-14	2013-09-30	504	SchistoPos	1
SF162	S042	11	female	BM	2012-05-20	2013-09-30	498	SchistoPos	1
SF163	S065	11	female	BM	2012-05-16	2013-09-30	502	SchistoPos	1
SF164	S085	10	male	BM	2012-05-16	2013-09-30	502	SchistoPos	1
SF165	S090	6	male	BM	2012-05-15	2013-09-30	503	SchistoNeg	1
SF166	S094	11	male	BM	2012-05-16	2013-09-30	502	SchistoPos	1
SF167	S114	6	female	BM	2012-05-23	2013-09-30	495	SchistoPos	1
SF168	S185	12	male	BM	2012-05-20	2013-03-27	311	SchistoPos	1
SF169	S333	8	male	BM	2012-05-23	2013-09-30	495	SchistoNeg	1
SF170	S377	9	female	BM	2012-05-14	2013-09-30	504	SchistoNeg	1
SF171	S382	8	female	BM	2012-05-15	2013-09-30	503	SchistoPos	1
SF172	S390	12	male	BM	2012-05-16	2013-09-30	502	SchistoNeg	1
SF174	S047	8	male	BM	2012-05-17	2013-09-30	501	SchistoPos	1
SF175	S048	12	male	BM	2012-05-21	2013-09-30	497	SchistoPos	1
SF176	S059	7	female	BM	2012-05-23	2012-11-26	187	SchistoPos	1
SF177	S131	13	male	BM	2012-05-25	2013-09-30	493	SchistoPos	1
SF178	S132	9	male	BM	2012-05-25	2013-09-30	493	SchistoNeg	1
SF179	S134	14	female	BM	2012-05-25	2013-09-30	493	SchistoNeg	1
SF180	S135	6	female	BM	2012-05-25	2013-09-30	493	SchistoNeg	1
SF181	S141	16	male	BM	2012-05-25	2013-09-30	493	SchistoNeg	1
SF182	S200	16	male	BM	2012-05-25	2013-09-30	493	SchistoNeg	1
SF183	S203	14	female	BM	2012-05-25	2013-09-30	493	SchistoNeg	1
SF184	S206	7	male	BM	2012-05-25	2013-09-30	493	SchistoNeg	1
SF185	S219	11	male	BM	2012-12-07	2013-09-30	297	SchistoNeg	1
SF186	S241	13	male	BM	2012-05-25	2013-09-30	493	SchistoPos	1
SF187	S263	11	female	BM	2012-05-29	2013-09-30	489	SchistoNeg	1
SF188	S068	6	male	BM	2012-05-15	2013-06-20	401	SchistoNeg	1
SF189	S105	12	male	BM	2012-05-14	2013-06-20	402	SchistoNeg	1
SF190	S116	6	male	BM	2012-05-15	2013-06-20	401	SchistoNeg	1
SF191	S460	11	female	BM	2013-03-12	2013-09-30	202	SchistoNeg	1
SF192	S194	13	male	BM	2012-05-20	2013-09-30	498	SchistoPos	1
SF193	S376	7	male	BM	2012-05-14	2013-09-30	504	SchistoPos	1
SF194	S396	13	female	BM	2012-05-14	2013-07-06	418	SchistoPos	1
SF195	S039	13	male	BM	2012-05-14	2013-09-30	504	SchistoPos	1
SF196	S461	7	female	BM	2013-03-12	2013-07-24	134	SchistoNeg	1
SF197	S454	6	female	BM	2013-02-11	2013-09-30	231	SchistoNeg	1
SF198	S455	10	female	BM	2013-02-11	2013-09-30	231	SchistoNeg	1
SF199	S456	6	female	BM	2013-02-11	2013-09-30	231	SchistoNeg	1
SF200	S457	8	male	BM	2013-02-11	2013-09-30	231	SchistoNeg	1
SF201	S458	6	female	BM	2013-02-12	2013-09-30	230	SchistoNeg	1
SF202	S465	15	female	BM	2013-02-11	2013-09-30	231	SchistoNeg	1
SF203	S466	13	male	BM	2013-02-11	2013-09-30	231	SchistoNeg	1
SF204	S463	7	male	BM	2013-02-11	2013-07-10	149	SchistoNeg	1
SF205	S464	7	female	BM	2013-02-11	2013-09-30	231	SchistoNeg	1
SF206	S467	6	female	BM	2013-02-13	2013-09-30	229	SchistoNeg	1
SF207	S468	15	female	BM	2013-02-18	2013-09-30	224	SchistoNeg	1
SF208	s469	17	male	BM	2013-02-18	2013-09-30	224	SchistoPos	1
SF209	S470	9	male	BM	2013-02-18	2013-09-30	224	SchistoPos	1
SF210	S148	9	male	BM	2013-03-12	2013-09-30	202	SchistoPos	1
SF211	s149	6	male	BM	2012-05-29	2013-06-09	376	SchistoNeg	1
SF212	S350	12	female	BM	2013-05-12	2013-09-30	141	SchistoNeg	1
SF213	S451	6	male	BM	2013-03-12	2013-09-30	202	SchistoNeg	1
SF214	s471	6	male	BM	2013-02-18	2013-06-24	126	SchistoNeg	1
SF215	S462	9	female	BM	2013-02-01	2013-09-30	241	SchistoNeg	1
SF216	S472	7	male	BM	2013-02-20	2013-09-30	222	SchistoNeg	1
SF217	S473	15	male	BM	2013-02-20	2013-09-30	222	SchistoNeg	1
SF218	S474	12	female	BM	2013-02-20	2013-09-30	222	SchistoNeg	1
SF219	S475	8	female	BM	2013-02-20	2013-09-30	222	SchistoPos	1
SF220	S476	8	female	BM	2013-02-20	2013-09-30	222	SchistoNeg	1
SF221	S477	10	male	BM	2013-02-20	2013-09-30	222	SchistoPos	1
SF222	S478	10	female	BM	2013-02-20	2013-06-26	126	SchistoNeg	1
SF223	S026	12	female	BM	2012-05-20	2013-09-30	498	SchistoPos	1
SF224	S110	8	female	BM	2013-05-16	2013-07-29	74	SchistoPos	1
SF225	S264	9	female	BM	2012-11-20	2013-05-30	191	SchistoNeg	1
SF226	S330	10	male	BM	2012-05-21	2013-07-06	411	SchistoNeg	1
SF227	S406	7	female	BM	2012-05-20	2013-09-30	498	SchistoNeg	1
SF228	s061	12	female	BM	2012-07-20	2013-09-30	437	SchistoPos	1
SF229	S005	16	female	BM	2012-05-16	2013-08-08	449	SchistoNeg	1
SF230	s027	11	male	BM	2012-05-16	2013-09-30	502	SchistoNeg	1
SF231	S060	12	female	BM	2012-05-16	2013-06-15	395	SchistoPos	1
SF232	S232	14	male	BM	2013-01-24	2013-09-30	249	SchistoNeg	1
SF233	S098	12	female	BM	2012-05-20	2013-09-30	498	SchistoNeg	1
SF234	S099	9	female	BM	2012-05-20	2013-08-08	445	SchistoNeg	1
SF235	S259	14	male	BM	2012-05-25	2013-09-30	493	SchistoPos	1
SF236	S331	14	female	BM	2012-05-14	2013-09-30	504	SchistoPos	1
SF237	S087	12	male	BM	2012-05-16	2013-04-04	323	SchistoPos	1
SF238	S483	10	female	BM	2013-04-04	2013-06-24	81	SchistoNeg	1
SF239	S363	10	male	BM	2013-04-04	2013-09-30	179	SchistoNeg	1
SF240	S286	8	female	BM	2012-05-18	2013-07-09	417	SchistoNeg	1
SF241	S297	8	female	BM	2012-05-18	2013-09-30	500	SchistoNeg	1
SF242	S293	10	male	BM	2013-04-04	2013-09-30	179	SchistoNeg	1
SF243	S484	11	male	BM	2013-04-04	2013-09-30	179	SchistoNeg	1
SF244	S383	9	male	BM	2012-05-15	2013-08-08	450	SchistoNeg	1
SF245	S381	7	female	BM	2012-05-15	2013-08-08	450	SchistoNeg	1
SF246	S408	9	female	BM	2012-05-20	2013-07-22	428	SchistoNeg	1
SF247	S411	9	male	BM	2012-05-20	2013-09-30	498	SchistoNeg	1
SF248	S093	10	female	BM	2012-05-21	2013-04-04	318	SchistoNeg	1
SF249	S025	12	female	BM	2012-05-20	2013-09-30	498	SchistoPos	1
SF250	S419	9	female	BM	2012-05-20	2013-07-06	412	SchistoNeg	1
SF251	S332	11	male	BM	2012-05-23	2013-07-06	409	SchistoNeg	1
SF252	S482	13	male	BM	2013-04-04	2013-09-30	179	SchistoNeg	1
SF253	S308	13	female	BM	2012-05-25	2013-05-13	353	SchistoPos	1
SF254	S480	13	female	BM	2013-04-04	2013-06-25	82	SchistoNeg	1
SF255	S481	13	female	BM	2013-04-04	2013-06-25	82	SchistoNeg	1
SF257	S446	10	male	BM	2012-06-19	2013-06-09	355	SchistoPos	1
SF258	S450	13	female	BM	2012-06-19	2013-09-30	468	SchistoPos	1
SF259	S447	7	male	BM	2012-06-19	2013-09-30	468	SchistoPos	1
SF260	S445	15	male	BM	2012-06-19	2013-09-30	468	SchistoNeg	1
SF261	S296	14	female	BM	2012-06-19	2013-09-30	468	SchistoNeg	1
SF262	S351	10	male	BM	2012-05-18	2013-09-30	500	SchistoNeg	1
SF263	S145	11	female	BM	2012-05-18	2013-09-30	500	SchistoPos	1
SF264	S448	13	female	BM	2012-06-19	2013-09-30	468	SchistoNeg	1
SF265	S008	8	female	BM	2012-05-23	2013-04-25	337	SchistoPos	1
SF266	S073	15	female	BM	2012-06-16	2013-09-30	471	SchistoPos	1
SF267	S075	9	male	BM	2012-05-15	2013-04-25	345	SchistoNeg	1
SF268	S109	8	female	BM	2012-05-15	2013-04-25	345	SchistoNeg	1
SF269	S111	12	male	BM	2012-05-16	2013-04-25	344	SchistoPos	1
SF271	S147	6	female	BM	2012-06-07	2013-09-30	480	SchistoNeg	1
SF272	S152	12	female	BM	2012-05-12	2013-09-30	506	SchistoNeg	1
SF273	S166	11	male	BM	2012-05-12	2013-09-30	506	SchistoNeg	1
SF274	S168	7	male	BM	2012-05-29	2013-07-12	409	SchistoNeg	1
SF275	S169	6	male	BM	2012-05-29	2013-09-30	489	SchistoNeg	1
SF276	S175	10	male	BM	2012-05-12	2013-09-30	506	SchistoNeg	1
SF278	S261	10	male	BM	2012-05-25	2013-09-30	493	SchistoNeg	1
SF279	S270	9	male	BM	2012-05-19	2013-09-30	499	SchistoNeg	1
SF280	S325	7	male	BM	2012-05-15	2013-09-30	503	SchistoNeg	1
SF281	S409	14	male	BM	2012-05-15	2013-09-30	503	SchistoNeg	1
SF282	S409	15	male	BM	2013-04-25	2013-09-30	158	SchistoNeg	1
SF283	S414	10	female	BM	2012-05-19	2013-09-30	499	SchistoNeg	1
SF284	S425	12	female	BM	2012-05-21	2013-07-20	425	SchistoNeg	1
SF285	S485	15	female	BM	2013-04-25	2013-06-09	45	SchistoNeg	1
SF286	S054	7	male	BM	2013-04-26	2013-09-30	157	SchistoPos	1
SF288	S335	7	male	BM	2012-05-21	2013-09-30	497	SchistoPos	1
SF289	S407	7	female	BM	2012-05-20	2013-09-30	498	SchistoNeg	1
SF290	S487	7	female	BM	2013-04-25	2013-09-30	158	SchistoNeg	1
SF291	S288	14	female	BM	2012-05-18	2013-06-24	402	SchistoNeg	1
SF292	S486	7	female	BM	2013-04-25	2013-09-30	158	SchistoNeg	1
SF293	S488	11	female	BM	2013-04-24	2013-09-30	159	SchistoNeg	1
SF294	S343	8	female	BM	2013-04-25	2013-09-30	158	SchistoNeg	1
SF296	EGS006	9	female	PK	2013-05-08	2014-12-31	602	SchistoPos	1
SF297	EGS007	9	male	PK	2013-05-08	2014-12-31	602	SchistoPos	1
SF298	EGS009	6	female	PK	2013-05-08	2014-12-31	602	SchistoPos	1
SF298	EGS009	6	female	PK	2013-05-08	2014-07-11	429	SchistoPos	2
SF299	EGS011	12	male	PK	2013-05-08	2014-12-31	602	SchistoPos	1
SF300	EGS012	6	female	PK	2013-05-13	2014-12-31	597	SchistoPos	1
SF301	EGS018	13	female	PK	2013-05-13	2014-06-29	412	SchistoPos	1
SF301	EGS018	13	female	PK	2013-05-13	2013-10-15	155	SchistoPos	2
SF302	EGS023	13	female	PK	2013-05-13	2014-12-31	597	SchistoPos	1
SF303	EGS026	12	female	PK	2013-05-13	2013-10-15	155	SchistoPos	1
SF304	EGS017	7	female	PK	2013-05-16	2013-09-29	136	SchistoNeg	1
SF305	EGS073	12	male	PK	2013-05-17	2014-12-31	593	SchistoNeg	1
SF306	EGS074	8	male	PK	2013-05-17	2014-12-31	593	SchistoPos	1
SF307	EGS001	15	male	PK	2013-05-21	2013-09-16	118	SchistoNeg	1
SF308	EGS002	9	male	PK	2013-05-21	2013-09-30	132	SchistoNeg	1
SF309	EGS021	5	female	PK	2013-05-21	2014-08-14	450	SchistoPos	1
SF310	EGS004	5	male	PK	2013-05-21	2014-02-14	269	SchistoPos	1
SF311	EGS010	5	female	PK	2013-05-21	2014-12-31	589	SchistoPos	1
SF312	EGS005	7	female	PK	2013-05-21	2014-12-31	589	SchistoPos	1
SF313	EGS008	7	female	PK	2013-05-21	2014-12-31	589	SchistoPos	1
SF314	EGS013	6	female	PK	2013-05-21	2014-12-31	589	SchistoPos	1
SF314	EGS013	6	female	PK	2013-05-21	2013-08-06	77	SchistoPos	2
SF315	EGS014	7	female	PK	2013-05-21	2014-12-31	589	SchistoPos	1
SF316	EGS015	6	male	PK	2013-05-21	2014-12-31	589	SchistoPos	1
SF317	EGS016	7	female	PK	2013-05-21	2014-07-24	429	SchistoPos	1
SF318	EGS019	9	male	PK	2013-05-21	2014-07-10	415	SchistoPos	1
SF319	EGS020	9	female	PK	2013-05-21	2014-08-01	437	SchistoPos	1
SF320	EGS022	6	male	PK	2013-05-21	2014-07-07	412	SchistoPos	1
SF321	EGS024	10	male	PK	2013-05-21	2014-07-06	411	SchistoPos	1
SF322	EGS025	15	male	PK	2013-05-21	2014-12-31	589	SchistoPos	1
SF324	EGS028	12	female	PK	2013-05-21	2014-12-31	589	SchistoPos	1
SF325	EGS029	6	female	PK	2013-05-21	2014-12-31	589	SchistoPos	1
SF326	EGS030	8	male	PK	2013-05-21	2014-12-31	589	SchistoPos	1
SF327	EGS031	13	female	PK	2013-05-21	2014-08-01	437	SchistoPos	1
SF328	EGS032	14	female	PK	2013-05-21	2014-05-19	363	SchistoPos	1
SF328	EGS032	14	female	PK	2013-05-21	2013-07-24	64	SchistoPos	2
SF329	EGS033	14	female	PK	2013-05-21	2014-06-06	381	SchistoPos	1
SF330	EGS034	9	female	PK	2013-05-21	2014-06-06	381	SchistoPos	1
SF331	EGS035	13	female	PK	2013-05-21	2014-06-06	381	SchistoPos	1
SF332	EGS036	5	female	PK	2013-05-21	2014-12-31	589	SchistoPos	1
SF333	EGS037	9	female	PK	2013-05-21	2013-08-26	97	SchistoPos	1
SF334	EGS038	5	female	PK	2013-05-21	2014-12-31	589	SchistoPos	1
SF335	EGS039	11	female	PK	2013-05-21	2013-08-15	86	SchistoPos	1
SF336	EGS040	6	female	PK	2013-05-21	2014-12-31	589	SchistoPos	1
SF337	EGS041	10	male	PK	2013-05-21	2014-12-31	589	SchistoPos	1
SF338	EGS042	15	male	PK	2013-05-21	2014-12-31	589	SchistoPos	1
SF339	EGS043	11	male	PK	2013-05-21	2014-12-31	589	SchistoPos	1
SF340	EGS044	5	male	PK	2013-05-21	2014-12-31	589	SchistoPos	1
SF341	EGS045	12	male	PK	2013-05-21	2014-12-31	589	SchistoPos	1
SF342	EGS046	15	female	PK	2013-05-21	2013-07-26	66	SchistoPos	1
SF343	EGS069	11	male	PK	2013-05-29	2014-12-31	581	SchistoPos	1
SF344	EGS070	16	male	PK	2013-05-29	2014-12-31	581	SchistoNeg	1
SF344	EGS070	16	male	PK	2013-05-29	2014-07-24	421	SchistoNeg	2
SF345	EGS049	12	male	PK	2013-05-21	2014-07-24	429	SchistoPos	1
SF346	EGS050	10	male	PK	2013-05-21	2014-08-01	437	SchistoPos	1
SF346	EGS050	10	male	PK	2013-05-21	2013-07-15	55	SchistoPos	2
SF347	EGS051	10	female	PK	2013-05-21	2014-12-31	589	SchistoPos	1
SF350	EGS071	13	female	PK	2013-05-29	2014-12-31	581	SchistoNeg	1
SF351	EGS072	15	female	PK	2013-05-29	2014-10-07	496	SchistoPos	1
SF353	EGS076	5	female	PK	2013-05-29	2014-12-31	581	SchistoNeg	1
SF354	EGS077	12	female	PK	2013-05-29	2014-12-31	581	SchistoPos	1
SF355	EGS078	13	female	PK	2013-05-29	2014-12-31	581	SchistoNeg	1
SF356	EGS079	16	female	PK	2013-05-29	2014-12-31	581	SchistoPos	1
SF356	EGS079	16	female	PK	2013-05-29	2014-07-11	408	SchistoPos	2
SF357	EGS080	14	female	PK	2013-05-29	2014-07-06	403	SchistoPos	1
SF358	EGS081	16	male	PK	2013-05-29	2014-12-31	581	SchistoPos	1
SF358	EGS081	16	male	PK	2013-05-29	2014-07-11	408	SchistoPos	2
SF358	EGS081	16	male	PK	2013-05-29	2013-07-24	56	SchistoPos	3
SF359	EGS082	7	male	PK	2013-05-29	2014-12-31	581	SchistoPos	1
SF359	EGS082	7	male	PK	2013-05-29	2014-09-08	467	SchistoPos	2
SF360	EGS083	10	male	PK	2013-05-29	2014-12-31	581	SchistoPos	1
SF361	EGS084	12	female	PK	2013-05-29	2014-12-31	581	SchistoPos	1
SF361	EGS084	12	female	PK	2013-05-29	2014-09-08	467	SchistoPos	2
SF362	EGS085	13	male	PK	2013-05-29	2014-12-31	581	SchistoPos	1
SF362	EGS085	13	male	PK	2013-05-29	2013-07-27	59	SchistoPos	2
SF363	EGS088	16	female	PK	2013-05-29	2014-12-31	581	SchistoNeg	1
SF364	EGS089	14	male	PK	2013-05-29	2014-12-31	581	SchistoPos	1
SF364	EGS089	14	male	PK	2013-05-29	2014-07-09	406	SchistoPos	2
SF365	EGS090	15	male	PK	2013-05-28	2014-12-31	582	SchistoPos	1
SF366	EGS091	16	male	PK	2013-05-28	2014-06-06	374	SchistoPos	1
SF367	EGS092	5	male	PK	2013-05-29	2014-12-31	581	SchistoNeg	1
SF368	EGS093	9	male	PK	2013-05-29	2014-12-31	581	SchistoPos	1
SF368	EGS093	9	male	PK	2013-05-29	2013-07-15	47	SchistoPos	2
SF369	EGS094	11	female	PK	2013-05-29	2014-12-31	581	SchistoPos	1
SF370	EGS095	13	female	PK	2013-05-29	2014-12-31	581	SchistoNeg	1
SF371	EGS096	15	female	PK	2013-05-29	2014-05-26	362	SchistoNeg	1
SF372	EGS097	16	female	PK	2013-05-29	2013-07-15	47	SchistoPos	1
SF373	EGS098	14	male	PK	2013-05-29	2014-12-31	581	SchistoPos	1
SF373	EGS098	14	male	PK	2013-05-29	2013-07-15	47	SchistoPos	2
SF374	EGS099	12	male	PK	2013-05-29	2014-08-19	447	SchistoNeg	1
SF375	EGS100	16	female	PK	2013-05-29	2014-12-31	581	SchistoPos	1
SF376	EGS101	13	male	PK	2013-05-29	2014-12-31	581	SchistoNeg	1
SF377	EGS102	7	male	PK	2013-05-29	2014-06-23	390	SchistoPos	1
SF378	EGS103	5	male	PK	2013-05-29	2014-12-31	581	SchistoPos	1
SF379	EGS104	5	female	PK	2013-05-29	2013-08-26	89	SchistoNeg	1
SF380	EGS105	13	female	PK	2013-05-29	2013-08-26	89	SchistoNeg	1
SF381	EGS106	7	female	PK	2013-06-06	2014-06-26	385	SchistoPos	1
SF382	EGS107	6	male	PK	2013-06-06	2013-07-26	50	SchistoPos	1
SF383	EGS108	16	male	PK	2013-06-12	2013-06-29	17	SchistoNeg	1
SF384	EGS109	8	female	PK	2013-06-12	2014-01-28	230	SchistoPos	1
SF384	EGS109	8	female	PK	2013-06-12	2013-08-15	64	SchistoPos	2
SF385	EGS110	9	female	PK	2013-06-12	2014-12-31	567	SchistoNeg	1
SF386	EGS111	11	female	PK	2013-06-12	2014-12-31	567	SchistoNeg	1
SF387	EGS112	5	male	PK	2013-06-12	2014-12-31	567	SchistoPos	1
SF388	EGS113	6	female	PK	2013-06-12	2014-04-14	306	SchistoNeg	1
SF389	EGS114	12	male	PK	2013-06-12	2014-08-29	443	SchistoNeg	1
SF390	EGS115	11	male	PK	2013-06-12	2014-12-31	567	SchistoNeg	1
SF390	EGS115	11	male	PK	2013-06-12	2013-07-15	33	SchistoNeg	2
SF391	EGS124	10	female	PK	2013-06-12	2013-08-19	68	SchistoPos	1
SF392	EGS125	7	male	PK	2013-06-12	2013-08-29	78	SchistoNeg	1
SF393	S177	13	male	BM	2012-05-12	2013-09-30	506	SchistoNeg	1
SF394	S210	16	female	BM	2012-05-19	2013-09-30	499	SchistoPos	1
SF395	S232	7	female	BM	2012-05-19	2013-09-30	499	SchistoNeg	1
SF396	S257	12	male	BM	2012-12-10	2013-09-30	294	SchistoNeg	1
SF397	S341	7	male	BM	2012-05-18	2013-09-30	500	SchistoNeg	1
SF398	S436	9	female	BM	2012-05-25	2013-09-30	493	SchistoNeg	1
SF399	S400	12	male	BM	2012-05-18	2013-09-30	500	SchistoPos	1
SF400	S309	13	male	BM	2012-05-25	2013-09-30	493	SchistoPos	1
SF401	S491	15	male	BM	2013-06-20	2013-09-30	102	SchistoNeg	1
SF402	S506	17	female	BM	2013-06-20	2013-09-30	102	SchistoNeg	1
SF403	S122	7	male	BM	2012-05-24	2013-09-30	494	SchistoNeg	1
SF405	S489	11	male	BM	2013-06-19	2013-09-30	103	SchistoNeg	1
SF406	S304	13	female	BM	2012-05-18	2013-09-30	500	SchistoNeg	1
SF407	EGS160	14	male	PK	2013-07-15	2014-01-09	178	SchistoNeg	1
SF408	EGS161	12	male	PK	2013-07-15	2014-05-05	294	SchistoNeg	1
SF409	EGS162	9	male	PK	2013-07-15	2014-06-05	325	SchistoPos	1
SF410	EGS163	13	male	PK	2013-07-15	2014-12-31	534	SchistoPos	1
SF411	EGS164	10	male	PK	2013-07-15	2014-12-31	534	SchistoPos	1
SF412	ESG165	6	male	PK	2013-07-15	2014-12-31	534	SchistoPos	1
SF413	EGS166	12	male	PK	2013-07-15	2014-12-31	534	SchistoNeg	1
SF414	EGS167	10	male	PK	2013-07-15	2014-12-31	534	SchistoNeg	1
SF415	EGS168	6	female	PK	2013-07-15	2014-12-31	534	SchistoNeg	1
SF416	EGS169	10	male	PK	2013-07-15	2014-12-31	534	SchistoPos	1
SF417	EGS135	10	female	PK	2013-06-24	2014-12-31	555	SchistoPos	1
SF418	EGS136	6	male	PK	2013-06-24	2014-12-31	555	SchistoPos	1
SF420	EGS138	7	female	PK	2013-07-24	2014-12-31	525	SchistoPos	1
SF420	EGS138	7	female	PK	2013-07-24	2014-08-19	391	SchistoPos	2
SF420	EGS138	7	female	PK	2013-07-24	2013-08-29	36	SchistoPos	3
SF421	EGS139	8	female	PK	2013-07-24	2014-12-31	525	SchistoPos	1
SF421	EGS139	8	female	PK	2013-07-24	2014-06-26	337	SchistoPos	2
SF422	EGS140	14	male	PK	2013-07-24	2014-12-31	525	SchistoPos	1
SF422	EGS140	14	male	PK	2013-07-24	2014-07-10	351	SchistoPos	2
SF423	EGS141	6	female	PK	2013-07-24	2014-12-31	525	SchistoPos	1
SF423	EGS141	6	female	PK	2013-07-24	2014-08-01	373	SchistoPos	2
SF424	EGS197	8	female	PK	2013-07-02	2013-07-24	22	SchistoPos	1
SF425	EGS148	6	male	PK	2013-06-14	2014-12-31	565	SchistoPos	1
SF425	EGS148	6	male	PK	2013-06-14	2014-07-11	392	SchistoPos	2
SF426	EGS149	10	female	PK	2013-06-24	2014-12-31	555	SchistoPos	1
SF426	EGS149	10	female	PK	2013-06-24	2014-07-10	381	SchistoPos	2
SF426	EGS149	10	female	PK	2013-06-24	2013-08-01	38	SchistoPos	3
SF427	EGS150	12	male	PK	2013-06-24	2014-12-31	555	SchistoPos	1
SF427	EGS150	12	male	PK	2013-06-24	2014-07-10	381	SchistoPos	2
SF428	EGS151	6	male	PK	2013-06-24	2014-12-31	555	SchistoPos	1
SF428	EGS151	6	male	PK	2013-06-24	2014-07-24	395	SchistoPos	2
SF428	EGS151	6	male	PK	2013-06-24	2013-08-15	52	SchistoPos	3
SF429	EGS152	7	male	PK	2013-06-24	2014-12-31	555	SchistoPos	1
SF430	EGS153	13	female	PK	2013-06-24	2014-12-31	555	SchistoNeg	1
SF431	EGS154	11	male	PK	2013-06-24	2013-10-15	113	SchistoNeg	1
SF432	EGS155	11	female	PK	2013-06-24	2014-07-11	382	SchistoPos	1
SF433	EGS156	9	female	PK	2013-06-24	2014-08-08	410	SchistoNeg	1
SF434	EGS157	8	male	PK	2013-06-24	2014-07-15	386	SchistoPos	1
SF436	EGS170	13	female	PK	2013-07-15	2014-12-31	534	SchistoPos	1
SF436	EGS170	13	female	PK	2013-07-15	2014-07-11	361	SchistoPos	2
SF436	EGS170	13	female	PK	2013-07-15	2013-08-15	31	SchistoPos	3
SF437	EGS171	10	male	PK	2013-07-15	2014-08-14	395	SchistoPos	1
SF438	EGS172	13	male	PK	2013-07-15	2014-08-01	382	SchistoPos	1
SF439	ESG173	16	female	PK	2013-07-15	2014-08-01	382	SchistoPos	1
SF440	EGS174	6	female	PK	2013-07-15	2014-12-31	534	SchistoPos	1
SF441	EGS175	9	male	PK	2013-07-15	2014-12-31	534	SchistoPos	1
SF442	EGS176	12	male	PK	2013-07-15	2014-12-31	534	SchistoPos	1
SF443	EGS177	15	male	PK	2013-07-15	2014-12-31	534	SchistoNeg	1
SF444	EGS178	11	female	PK	2013-07-15	2014-07-09	359	SchistoNeg	1
SF445	EGS179	7	female	PK	2013-07-15	2014-07-24	374	SchistoNeg	1
SF446	EGS180	7	female	PK	2013-07-10	2014-04-07	271	SchistoPos	1
SF447	EGS181	5	male	PK	2013-07-15	2013-09-10	57	SchistoNeg	1
SF448	EGS182	14	female	PK	2013-07-15	2013-09-10	57	SchistoNeg	1
SF449	EGS183	10	female	PK	2013-07-15	2014-12-31	534	SchistoPos	1
SF450	EGS184	10	female	PK	2013-07-15	2014-12-31	534	SchistoPos	1
SF451	EGS185	7	female	PK	2013-07-15	2014-12-31	534	SchistoPos	1
SF452	EGS186	5	female	PK	2013-07-15	2014-12-31	534	SchistoNeg	1
SF453	EGS187	11	female	PK	2013-07-15	2014-06-12	332	SchistoNeg	1
SF454	EGS188	11	female	PK	2013-07-15	2014-06-29	349	SchistoPos	1
SF455	EGS189	11	female	PK	2013-07-15	2013-10-15	92	SchistoPos	1
SF456	EGS190	5	male	PK	2013-07-15	2014-12-31	534	SchistoNeg	1
SF457	EGS191	7	female	PK	2013-07-15	2014-12-31	534	SchistoNeg	1
SF458	EGS192	9	male	PK	2013-07-15	2014-08-05	386	SchistoNeg	1
SF459	EGS193	12	female	PK	2013-07-29	2014-06-29	335	SchistoPos	1
SF460	EGS194	14	male	PK	2013-07-29	2014-12-31	520	SchistoPos	1
SF461	EGS195	9	male	PK	2013-07-29	2014-12-31	520	SchistoPos	1
SF462	EGS196	6	male	PK	2013-07-29	2014-12-31	520	SchistoPos	1
SF463	EGS198	14	female	PK	2013-08-02	2014-02-19	201	SchistoNeg	1
SF464	EGS199	14	female	PK	2013-08-02	2014-02-19	201	SchistoNeg	1
SF465	EGS200	14	female	PK	2013-09-30	2014-12-31	457	SchistoPos	1
SF466	EGS201	15	male	PK	2013-10-10	2014-08-14	308	SchistoPos	1
SF467	EGS202	8	female	PK	2013-10-10	2014-12-31	447	SchistoPos	1
SF468	EGS203	13	male	PK	2013-10-10	2014-12-31	447	SchistoPos	1
SF469	EGS204	11	male	PK	2013-10-10	2014-12-31	447	SchistoPos	1
SF470	EGS205	15	male	PK	2013-10-10	2014-12-31	447	SchistoPos	1
SF471	EGS227	8	female	PK	2013-11-21	2014-12-31	405	SchistoNeg	1
SF472	EGS218	6	female	PK	2013-11-11	2014-11-19	373	SchistoNeg	1
SF473	EGS259	12	female	PK	2013-12-03	2014-12-31	393	SchistoPos	1
SF474	EGS291	15	female	PK	2013-12-10	2014-12-31	386	SchistoPos	1
SF475	EGS250	8	female	PK	2013-12-10	2014-10-07	301	SchistoNeg	1
SF476	EGS294	11	female	PK	2013-12-10	2014-07-24	226	SchistoPos	1
SF477	EGS290	7	female	PK	2013-12-10	2014-12-31	386	SchistoPos	1
SF479	EGS268	9	female	PK	2013-12-10	2014-08-14	247	SchistoPos	1
SF480	EGS238	6	male	PK	2013-12-10	2014-10-07	301	SchistoNeg	1
SF481	EGS217	9	female	PK	2013-12-10	2014-12-31	386	SchistoNeg	1
SF482	EGS242	6	female	PK	2013-12-10	2014-12-31	386	SchistoPos	1
SF483	EGS247	6	male	PK	2013-12-10	2014-12-31	386	SchistoNeg	1
SF485	EGS206	10	female	PK	2013-12-10	2014-10-07	301	SchistoNeg	1
SF486	EGS279	8	female	PK	2013-10-15	2014-12-31	442	SchistoNeg	1
SF487	EGS256	10	female	PK	2013-12-10	2014-12-31	386	SchistoPos	1
SF488	EGS234	8	female	PK	2013-12-10	2014-12-31	386	SchistoPos	1
SF489	EGS288	13	female	PK	2013-12-10	2014-12-31	386	SchistoPos	1
SF491	EGS270	6	male	PK	2013-11-27	2014-08-14	260	SchistoNeg	1
SF492	EGS221	16	female	PK	2013-11-11	2014-10-22	345	SchistoNeg	1
SF493	EGS241	14	female	PK	2013-11-12	2014-12-31	414	SchistoNeg	1
SF494	EGS302	7	female	PK	2013-11-09	2014-08-01	265	SchistoPos	1
SF495	EGS235	7	male	PK	2013-11-11	2014-12-31	415	SchistoNeg	1
SF496	EGS239	10	male	PK	2013-11-11	2014-12-31	415	SchistoPos	1
SF497	EGS271	16	female	PK	2013-11-28	2014-07-24	238	SchistoPos	1
SF498	EGS253	6	female	PK	2013-11-14	2014-12-31	412	SchistoPos	1
SF498	EGS253	6	female	PK	2013-11-14	2014-07-15	243	SchistoPos	2
SF499	EGS215	9	female	PK	2013-11-11	2014-12-31	415	SchistoNeg	1
SF500	EGS231	7	female	PK	2013-11-11	2014-10-22	345	SchistoNeg	1
SF501	EGS228	9	male	PK	2013-11-11	2014-12-31	415	SchistoNeg	1
SF502	EGS214	7	female	PK	2013-11-11	2014-12-31	415	SchistoNeg	1
SF503	EGS229	7	female	PK	2013-11-11	2014-12-31	415	SchistoNeg	1
SF504	EGS226	14	male	PK	2013-11-11	2014-12-31	415	SchistoPos	1
SF505	EGS269	16	male	PK	2013-11-26	2014-12-31	400	SchistoPos	1
SF505	EGS269	16	male	PK	2013-11-26	2014-08-01	248	SchistoPos	2
SF506	EGS281	12	male	PK	2013-11-28	2014-12-31	398	SchistoNeg	1
SF507	EGS283	12	female	PK	2013-11-29	2014-12-31	397	SchistoPos	1
SF508	EGS272	8	male	PK	2013-11-28	2014-05-13	166	SchistoNeg	1
SF509	EGS225	13	male	PK	2013-11-11	2014-12-31	415	SchistoNeg	1
SF510	EGS298	6	female	PK	2013-11-09	2014-12-31	417	SchistoPos	1
SF511	EGS249	7	male	PK	2013-11-14	2014-12-31	412	SchistoNeg	1
SF512	EGS276	11	female	PK	2013-12-10	2014-12-31	386	SchistoPos	1
SF513	EGS282	8	male	PK	2013-12-10	2014-12-31	386	SchistoNeg	1
SF514	EGS295	11	male	PK	2013-12-10	2014-02-19	71	SchistoPos	1
SF515	EGS278	10	male	PK	2013-11-28	2014-12-31	398	SchistoPos	1
SF516	EGS285	6	male	PK	2013-11-29	2014-12-31	397	SchistoPos	1
SF517	EGS212	10	female	PK	2013-11-11	2014-12-31	415	SchistoNeg	1
SF518	EGS219	6	male	PK	2013-11-11	2014-09-09	302	SchistoNeg	1
SF519	EGS261	6	male	PK	2013-12-10	2014-12-31	386	SchistoNeg	1
SF520	EGS230	10	female	PK	2013-12-10	2014-12-31	386	SchistoPos	1
SF520	EGS230	10	female	PK	2013-12-10	2014-07-25	227	SchistoPos	2
SF521	EGS297	9	female	PK	2013-12-10	2014-12-31	386	SchistoPos	1
SF522	EGS252	10	male	PK	2013-12-10	2014-12-31	386	SchistoNeg	1
SF523	EGS254	13	female	PK	2013-12-10	2014-12-31	386	SchistoNeg	1
SF523	EGS254	13	female	PK	2013-12-10	2014-08-13	246	SchistoNeg	2
SF524	EGS213	8	male	PK	2013-12-10	2014-12-31	386	SchistoNeg	1
SF524	EGS213	8	male	PK	2013-12-10	2014-07-09	211	SchistoNeg	2
SF525	EGS211	6	male	PK	2013-12-10	2014-08-12	245	SchistoNeg	1
SF526	EGS232	8	female	PK	2013-12-10	2014-12-31	386	SchistoNeg	1
SF527	EGS280	14	male	PK	2013-12-10	2014-12-31	386	SchistoNeg	1
SF527	EGS280	14	male	PK	2013-12-10	2014-08-01	234	SchistoNeg	2
SF528	EGS292	14	male	PK	2013-11-29	2014-01-28	60	SchistoPos	1
SF529	EGS244	7	male	PK	2013-12-10	2014-12-31	386	SchistoNeg	1
SF530	EGS224	9	male	PK	2013-12-10	2014-12-31	386	SchistoNeg	1
SF530	EGS224	9	male	PK	2013-12-10	2014-08-13	246	SchistoNeg	2
SF531	EGS293	11	female	PK	2013-12-10	2014-02-19	71	SchistoPos	1
SF532	EGS304	10	male	PK	2013-12-10	2014-12-31	386	SchistoNeg	1
SF532	EGS304	10	male	PK	2013-12-10	2014-07-06	208	SchistoNeg	2
SF533	EGS299	13	female	PK	2013-12-10	2014-12-31	386	SchistoPos	1
SF534	EGS245	8	male	PK	2013-12-10	2014-10-07	301	SchistoNeg	1
SF535	EGS209	9	male	PK	2013-12-10	2014-12-31	386	SchistoNeg	1
SF536	EGS208	10	female	PK	2013-12-10	2014-12-31	386	SchistoNeg	1
SF537	EGS257	13	female	PK	2013-12-10	2014-12-31	386	SchistoPos	1
SF538	EGS260	9	female	PK	2013-12-10	2014-12-31	386	SchistoPos	1
SF539	EGS264	13	female	PK	2013-12-10	2014-12-29	384	SchistoPos	1
SF540	EGS289	11	female	PK	2013-12-10	2014-12-31	386	SchistoPos	1
SF541	EGS301	9	male	PK	2013-12-10	2014-12-31	386	SchistoPos	1
SF542	EGS300	12	male	PK	2013-12-10	2014-09-21	285	SchistoPos	1
SF543	EGS303	6	male	PK	2013-12-10	2014-12-31	386	SchistoPos	1
SF544	EGS236	10	male	PK	2013-12-10	2014-09-23	287	SchistoNeg	1
SF545	EGS207	7	male	PK	2013-12-10	2014-10-21	315	SchistoNeg	1
SF546	EGS233	14	male	PK	2013-12-10	2014-10-23	317	SchistoNeg	1
SF547	EGS246	6	male	PK	2013-12-10	2014-05-21	162	SchistoNeg	1
SF548	EGS251	9	male	PK	2013-12-10	2014-10-21	315	SchistoPos	1
SF549	EGS275	14	male	PK	2013-12-10	2014-12-31	386	SchistoPos	1
SF550	EGS255	8	male	PK	2013-12-10	2014-12-31	386	SchistoNeg	1
SF551	EGS262	13	female	PK	2013-12-10	2014-12-31	386	SchistoPos	1
SF552	EGS258	11	female	PK	2013-12-10	2014-12-31	386	SchistoNeg	1
SF553	EGS210	6	female	PK	2013-12-10	2014-10-22	316	SchistoNeg	1
SF554	EGS277	7	male	PK	2013-12-10	2014-12-31	386	SchistoPos	1
SF555	EGS222	8	male	PK	2013-12-10	2014-12-31	386	SchistoNeg	1
SF556	EGS284	9	male	PK	2013-12-10	2014-12-31	386	SchistoPos	1
SF557	EGS216	8	female	PK	2013-12-10	2014-12-31	386	SchistoNeg	1
SF558	EGS263	14	female	PK	2013-12-23	2014-03-03	70	SchistoPos	1
SF559	EGS265	16	male	PK	2013-12-23	2014-05-19	147	SchistoPos	1
SF560	EGS266	13	male	PK	2013-12-23	2014-05-19	147	SchistoNeg	1
SF561	EGS267	11	male	PK	2013-12-23	2014-12-31	373	SchistoPos	1
SF562	EGS287	6	female	PK	2013-12-23	2014-08-14	234	SchistoPos	1
SF563	EGS305	10	male	PK	2013-12-23	2014-12-31	373	SchistoNeg	1
SF564	EGS306	6	female	PK	2013-12-23	2014-12-31	373	SchistoNeg	1
SF565	EGS231	13	male	PK	2013-12-23	2014-05-24	152	SchistoPos	1
SF566	EGS240	6	male	PK	2013-12-23	2014-10-07	288	SchistoNeg	1
SF567	EGS248	14	male	PK	2013-12-23	2014-12-31	373	SchistoNeg	1
SF568	EGS243	6	male	PK	2013-12-23	2014-12-31	373	SchistoNeg	1
SF569	EGS286	9	female	PK	2013-12-23	2014-12-31	373	SchistoPos	1
SF570	EGS220	14	female	PK	2013-12-23	2014-12-31	373	SchistoNeg	1
SF571	EGS223	6	male	PK	2013-12-23	2014-12-31	373	SchistoNeg	1
SF572	EGS307	8	male	PK	2013-12-31	2014-12-31	365	SchistoPos	1
SF573	EGS308	6	male	PK	2013-12-31	2014-12-31	365	SchistoPos	1
SF574	EGS309	6	female	PK	2013-12-31	2014-12-31	365	SchistoNeg	1
SF575	EGS310	7	male	PK	2013-12-31	2014-12-31	365	SchistoPos	1
SF576	EGS311	6	female	PK	2013-12-31	2014-12-31	365	SchistoNeg	1
SF577	EGS312	8	male	PK	2013-12-31	2014-12-31	365	SchistoPos	1
SF578	EGS313	9	male	PK	2013-12-31	2014-06-16	167	SchistoNeg	1
SF579	EGS314	7	male	PK	2013-12-31	2014-07-24	205	SchistoNeg	1
SF580	EGS315	7	male	PK	2013-12-31	2014-08-04	216	SchistoNeg	1
SF581	EGS316	9	male	PK	2013-12-31	2014-08-04	216	SchistoPos	1
SF582	EGS317	13	female	PK	2013-12-31	2014-02-24	55	SchistoNeg	1
SF583	EGS318	9	female	PK	2013-12-31	2014-05-15	135	SchistoNeg	1
SF584	EGS319	12	male	PK	2013-12-31	2014-02-24	55	SchistoNeg	1
SF585	EGS320	11	male	PK	2013-12-31	2014-12-31	365	SchistoNeg	1
SF585	EGS320	11	male	PK	2013-12-31	2014-07-10	191	SchistoNeg	2
SF586	EGS321	10	male	PK	2013-12-31	2014-08-04	216	SchistoPos	1
SF587	EGS322	15	male	PK	2013-12-31	2014-12-31	365	SchistoPos	1
SF587	EGS322	15	male	PK	2013-12-31	2014-08-05	217	SchistoPos	2
SF588	EGS323	10	female	PK	2013-12-31	2014-05-19	139	SchistoNeg	1
SF589	EGS324	10	male	PK	2013-12-31	2014-07-10	191	SchistoNeg	1
SF590	EGS325	6	female	PK	2013-12-31	2014-08-05	217	SchistoPos	1
SF591	EGS326	6	female	PK	2013-12-31	2014-08-21	233	SchistoNeg	1
SF592	EGS327	10	female	PK	2013-12-31	2014-09-01	244	SchistoNeg	1
SF593	EGS328	6	male	PK	2013-12-31	2014-12-31	365	SchistoNeg	1
SF594	EGS329	10	male	PK	2013-12-31	2014-08-04	216	SchistoNeg	1
SF595	EGS330	15	male	PK	2013-12-31	2014-02-26	57	SchistoPos	1
SF596	EGS331	10	male	PK	2013-12-31	2014-12-31	365	SchistoNeg	1
SF596	EGS331	10	male	PK	2013-12-31	2014-08-13	225	SchistoNeg	2
SF597	EGS332	6	male	PK	2013-12-31	2014-12-31	365	SchistoPos	1
SF597	EGS332	6	male	PK	2013-12-31	2014-07-10	191	SchistoPos	2
SF598	EGS333	13	female	PK	2013-12-31	2014-08-05	217	SchistoPos	1
SF599	EGS334	9	female	PK	2013-12-31	2014-08-20	232	SchistoNeg	1
SF600	EGS335	15	male	PK	2013-12-31	2014-04-07	97	SchistoPos	1
SF601	EGS142	13	female	PK	2013-12-31	2014-07-05	186	SchistoPos	1
